# Supplementary material for: 3’UTR RNA editing driven by ADAR1 modulates MDM2 expression in breast cancer cells
Source: Funct Integr Genomics. 2025 May 17;25(1):103. doi: 10.1007/s10142-025-01611-3 (PMC12085317; doi:10.1007/s10142-025-01611-3)
Supplement: Supplementary file 4 — Supplementary Material 4 [file 10142_2025_1611_MOESM4_ESM.xlsx]

## Sheet: Genes commonly edited in BC
chromosome	position	location	gene	strand	repeats	conservation	ID
chr12	69237552	UTR3	MDM2	+	no repeats	no conservation	chr12:69237552
chr10	71923709	intronic	SAR1A	-	no repeats	no conservation	chr10:71923709
chrX	84346797	UTR3	APOOL	+	no repeats	no conservation	chrX:84346797
chr12	69237043	UTR3	MDM2	+	no repeats	no conservation	chr12:69237043
chr1	85721807	intronic	C1orf52	-	no repeats	no conservation	chr1:85721807
chr12	125512541	intergenic	BRI3BP(dist=2192),AACS(dist=37384)	+	no repeats	rhesus	chr12:125512541
chr4	53531707	intergenic	USP46(dist=6205),DANCR(dist=46914)	+	no repeats	no conservation	chr4:53531707
chr1	16889642	UTR3	NBPF1	-	no repeats	no conservation	chr1:16889642
chr16	14042433	UTR3	ERCC4	+	no repeats	no conservation	chr16:14042433
chr22	45590359	UTR3	KIAA0930	-	no repeats	no conservation	chr22:45590359
chr9	33676402	ncRNA	PTENP1	-	no repeats	no conservation	chr9:33676402
chr20	32293554	UTR3	PXMP4	-	no repeats	no conservation	chr20:32293554
chr12	69237509	UTR3	MDM2	+	no repeats	no conservation	chr12:69237509
chr12	125512540	intergenic	BRI3BP(dist=2191),AACS(dist=37385)	+	no repeats	no conservation	chr12:125512540
chr17	8272342	UTR3	KRBA2	-	no repeats	no conservation	chr17:8272342
chr2	160626685	UTR3	CD302,LY75-CD302	-	no repeats	chimp	chr2:160626685
chr20	35411904	intronic	SOGA1	-	no repeats	both	chr20:35411904
chr20	10036970	ncRNA	ANKEF1	+	no repeats	no conservation	chr20:10036970
chr17	57351456	UTR3	GDPD1	+	no repeats	rhesus	chr17:57351456
chr14	20835096	UTR3	TEP1	-	no repeats	no conservation	chr14:20835096
chr1	6282587	UTR3	ICMT	-	no repeats	no conservation	chr1:6282587
chrX	84346887	UTR3	APOOL	+	no repeats	no conservation	chrX:84346887
chr13	95058535	UTR3	GPC6	+	no repeats	no conservation	chr13:95058535
chr20	10036978	ncRNA	ANKEF1	+	no repeats	no conservation	chr20:10036978
chr1	16889566	UTR3	NBPF1	-	no repeats	no conservation	chr1:16889566
chr2	54076334	ncRNA	MIR3682	-	no repeats	chimp	chr2:54076334
chr9	32456316	UTR3	DDX58	-	no repeats	both	chr9:32456316
chrX	84346869	UTR3	APOOL	+	no repeats	no conservation	chrX:84346869
chr14	20835050	UTR3	TEP1	-	no repeats	no conservation	chr14:20835050
chr6	109693900	intronic	CD164	-	no repeats	no conservation	chr6:109693900
chr17	79478136	splicing	ACTG1(NM_001199954:exon6:c.803-2A>G,NM_001614:exon6:c.803-2A>G)	-	no repeats	no conservation	chr17:79478136
chr1	214529137	UTR3	PTPN14	-	no repeats	no conservation	chr1:214529137
chr1	223282449	downstream	TLR5	-	no repeats	no conservation	chr1:223282449
chr5	149361416	UTR3	SLC26A2	+	no repeats	no conservation	chr5:149361416
chr1	226171377	UTR3	SDE2	-	no repeats	chimp	chr1:226171377
chr15	75645621	intronic	NEIL1	+	no repeats	no conservation	chr15:75645621
chr6	109693895	intronic	CD164	-	no repeats	no conservation	chr6:109693895
chr14	23442148	UTR3	AJUBA	-	no repeats	no conservation	chr14:23442148
chr9	132273693	intronic	LINC00963	+	no repeats	no conservation	chr9:132273693
chr14	23442150	UTR3	AJUBA	-	no repeats	chimp	chr14:23442150
chr1	36067022	UTR3	PSMB2	-	no repeats	no conservation	chr1:36067022
chr14	105270278	UTR3	ZBTB42	+	no repeats	no conservation	chr14:105270278
chr12	69237073	UTR3	MDM2	+	no repeats	no conservation	chr12:69237073
chr9	32456380	UTR3	DDX58	-	no repeats	no conservation	chr9:32456380
chr12	113828960	intergenic	PLBD2(dist=1502),SDS(dist=1291)	+	no repeats	no conservation	chr12:113828960
chr4	153898263	UTR3	FHDC1	+	no repeats	no conservation	chr4:153898263
chr4	146681183	downstream	ZNF827	-	no repeats	chimp	chr4:146681183
chrX	84346892	UTR3	APOOL	+	no repeats	chimp	chrX:84346892
chr16	67714977	UTR3	GFOD2	-	no repeats	chimp	chr16:67714977
chr14	20834492	UTR3	TEP1	-	no repeats	no conservation	chr14:20834492
chr1	28824774	UTR3	PHACTR4	+	no repeats	no conservation	chr1:28824774
chrX	84346796	UTR3	APOOL	+	no repeats	no conservation	chrX:84346796
chr1	214522656	UTR3	PTPN14	-	no repeats	both	chr1:214522656
chr14	23440750	UTR3	AJUBA	-	no repeats	no conservation	chr14:23440750
chrX	84346297	UTR3	APOOL	+	no repeats	no conservation	chrX:84346297
chr14	20834383	UTR3	TEP1	-	no repeats	no conservation	chr14:20834383
chr9	139335597	UTR3	SEC16A	-	no repeats	chimp	chr9:139335597
chr6	109693760	intronic	CD164	-	no repeats	no conservation	chr6:109693760
chr12	56633548	UTR3	ANKRD52	-	no repeats	no conservation	chr12:56633548
chr2	172605884	UTR3	DYNC1I2	+	no repeats	no conservation	chr2:172605884
chr16	14042537	UTR3	ERCC4	+	no repeats	no conservation	chr16:14042537
chr5	96110490	UTR3	ERAP1	-	no repeats	no conservation	chr5:96110490
chr1	100489619	UTR3	SLC35A3	+	no repeats	chimp	chr1:100489619
chrX	84346348	UTR3	APOOL	+	no repeats	no conservation	chrX:84346348
chr2	208620129	UTR3	CCNYL1	+	no repeats	no conservation	chr2:208620129
chrX	84346832	UTR3	APOOL	+	no repeats	no conservation	chrX:84346832
chr17	27072866	intronic	TRAF4	+	no repeats	no conservation	chr17:27072866
chr1	179327011	UTR3	SOAT1	+	no repeats	chimp	chr1:179327011
chr20	3907300	intergenic	PANK2(dist=2798),RNF24(dist=4769)	+	no repeats	no conservation	chr20:3907300
chrX	54589774	UTR3	GNL3L	+	no repeats	rhesus	chrX:54589774
chr17	37411326	UTR3	FBXL20	-	no repeats	no conservation	chr17:37411326
chrX	84346285	UTR3	APOOL	+	no repeats	no conservation	chrX:84346285
chr12	69237014	UTR3	MDM2	+	no repeats	no conservation	chr12:69237014
chrX	54589812	UTR3	GNL3L	+	no repeats	both	chrX:54589812
chr1	214522658	UTR3	PTPN14	-	no repeats	no conservation	chr1:214522658
chr1	179326278	UTR3	SOAT1	+	no repeats	no conservation	chr1:179326278
chr1	150976866	intronic	FAM63A	-	no repeats	no conservation	chr1:150976866
chr7	128293894	ncRNA	FLJ45340	+	no repeats	no conservation	chr7:128293894
chrX	84346877	UTR3	APOOL	+	no repeats	no conservation	chrX:84346877
chrX	15800976	UTR3	CA5B	+	no repeats	no conservation	chrX:15800976
chr9	33042345	UTR3	SMU1	-	no repeats	no conservation	chr9:33042345
chr7	128293998	ncRNA	FLJ45340	+	no repeats	no conservation	chr7:128293998
chr1	179327008	UTR3	SOAT1	+	no repeats	no conservation	chr1:179327008
chr5	149361415	UTR3	SLC26A2	+	no repeats	no conservation	chr5:149361415
chr13	45605009	intergenic	KIAA1704(dist=2605),GTF2F2(dist=89622)	+	no repeats	no conservation	chr13:45605009
chr9	32456449	UTR3	DDX58	-	no repeats	no conservation	chr9:32456449
chrX	54099419	UTR3	FAM120C	-	no repeats	no conservation	chrX:54099419
chr19	20804234	UTR3	ZNF626	-	no repeats	no conservation	chr19:20804234
chr11	118619352	UTR3	DDX6	-	no repeats	no conservation	chr11:118619352
chrX	84346390	UTR3	APOOL	+	no repeats	no conservation	chrX:84346390
chrX	84346386	UTR3	APOOL	+	no repeats	no conservation	chrX:84346386
chr6	42046582	UTR3	TAF8	+	no repeats	no conservation	chr6:42046582
chr5	34906362	UTR3	RAD1	-	no repeats	no conservation	chr5:34906362
chrX	84346812	UTR3	APOOL	+	no repeats	no conservation	chrX:84346812
chr3	46417272	UTR3	CCR5	+	no repeats	no conservation	chr3:46417272
chr2	208619585	ncRNA	MIR4775	+	no repeats	no conservation	chr2:208619585
chr7	150028788	UTR3	ZBED6CL	+	no repeats	chimp	chr7:150028788
chr12	69237519	UTR3	MDM2	+	no repeats	no conservation	chr12:69237519
chr7	44842099	UTR3	PPIA	+	no repeats	no conservation	chr7:44842099
chr19	37037174	UTR3	ZNF529	-	no repeats	no conservation	chr19:37037174
chr9	32456318	UTR3	DDX58	-	no repeats	chimp	chr9:32456318
chr14	20835139	UTR3	TEP1	-	no repeats	no conservation	chr14:20835139
chr16	22299780	UTR3	EEF2K	+	no repeats	no conservation	chr16:22299780
chr20	3849327	UTR3	MAVS	+	no repeats	no conservation	chr20:3849327
chrX	84346378	UTR3	APOOL	+	no repeats	no conservation	chrX:84346378
chrX	84346786	UTR3	APOOL	+	no repeats	no conservation	chrX:84346786
chr15	40710778	UTR3	IVD	+	no repeats	no conservation	chr15:40710778
chr1	179327010	UTR3	SOAT1	+	no repeats	no conservation	chr1:179327010
chr20	3849357	UTR3	MAVS	+	no repeats	no conservation	chr20:3849357
chr2	172605827	UTR3	DYNC1I2	+	no repeats	no conservation	chr2:172605827
chr4	177252327	UTR3	SPCS3	+	no repeats	both	chr4:177252327
chr1	179326296	UTR3	SOAT1	+	no repeats	no conservation	chr1:179326296
chr5	149361403	UTR3	SLC26A2	+	no repeats	no conservation	chr5:149361403
chr14	20834515	UTR3	TEP1	-	no repeats	no conservation	chr14:20834515
chr10	38739966	ncRNA	LOC399744	+	no repeats	no conservation	chr10:38739966
chr2	170606746	UTR3	KLHL23,PHOSPHO2-KLHL23	+	no repeats	no conservation	chr2:170606746
chr5	68578052	UTR3	CCDC125	-	no repeats	no conservation	chr5:68578052
chr14	20835167	UTR3	TEP1	-	no repeats	no conservation	chr14:20835167
chr2	61369398	ncRNA	LOC339803	-	no repeats	chimp	chr2:61369398
chr5	118173627	UTR3	DTWD2	-	no repeats	no conservation	chr5:118173627
chr6	52965317	UTR3	FBXO9	+	no repeats	chimp	chr6:52965317
chr12	64586213	downstream	C12orf66	-	no repeats	no conservation	chr12:64586213
chr7	130629625	ncRNA	FLJ43663	-	no repeats	chimp	chr7:130629625
chr17	73940440	UTR3	ACOX1	-	no repeats	chimp	chr17:73940440
chr8	103841636	Nonsynonymous	AZIN1	-	no repeats	no conservation	chr8:103841636
chr2	128951511	UTR3	UGGT1	+	no repeats	no conservation	chr2:128951511
chr7	130629626	ncRNA	FLJ43663	-	no repeats	chimp	chr7:130629626
chr15	75645615	intronic	NEIL1	+	no repeats	no conservation	chr15:75645615
chr2	208619531	ncRNA	MIR4775	+	no repeats	no conservation	chr2:208619531
chr14	104161262	intronic	KLC1	+	no repeats	no conservation	chr14:104161262
chr1	16557507	downstream	RSG1	-	no repeats	no conservation	chr1:16557507
chr14	20835042	UTR3	TEP1	-	no repeats	no conservation	chr14:20835042
chr7	130629624	ncRNA	FLJ43663	-	no repeats	both	chr7:130629624
chr10	71923487	intronic	SAR1A	-	no repeats	no conservation	chr10:71923487
chr1	226171400	UTR3	SDE2	-	no repeats	chimp	chr1:226171400
chr6	109693894	intronic	CD164	-	no repeats	no conservation	chr6:109693894
chr2	95812442	downstream	ZNF514	-	no repeats	no conservation	chr2:95812442
chr2	95812422	downstream	ZNF514	-	no repeats	no conservation	chr2:95812422
chr2	217366444	downstream	RPL37A	+	no repeats	no conservation	chr2:217366444
chr17	8272348	UTR3	KRBA2	-	no repeats	no conservation	chr17:8272348
chr22	41995260	UTR3	DESI1	-	no repeats	no conservation	chr22:41995260
chr14	23442028	UTR3	AJUBA	-	no repeats	both	chr14:23442028
chr3	188596827	UTR3	LPP	+	no repeats	no conservation	chr3:188596827
chr12	113828925	intergenic	PLBD2(dist=1467),SDS(dist=1326)	+	no repeats	no conservation	chr12:113828925
chr4	177252326	UTR3	SPCS3	+	no repeats	no conservation	chr4:177252326
chrX	84346943	UTR3	APOOL	+	no repeats	chimp	chrX:84346943
chr14	20835057	UTR3	TEP1	-	no repeats	no conservation	chr14:20835057
chr14	20834387	UTR3	TEP1	-	no repeats	no conservation	chr14:20834387
chr1	179042905	UTR3	FAM20B	+	no repeats	no conservation	chr1:179042905
chr1	155697135	intronic	DAP3	+	no repeats	no conservation	chr1:155697135
chr7	130629992	ncRNA	FLJ43663	-	no repeats	both	chr7:130629992
chr2	208619315	UTR3	CCNYL1	+	no repeats	no conservation	chr2:208619315
chr17	8271709	downstream	KRBA2	-	no repeats	no conservation	chr17:8271709
chr1	144829580	UTR3	NBPF9	+	no repeats	no conservation	chr1:144829580
chrX	15803820	UTR3	CA5B	+	no repeats	no conservation	chrX:15803820
chr6	42910834	intergenic	CNPY3(dist=3826),GNMT(dist=17666)	+	no repeats	no conservation	chr6:42910834
chr2	20450819	UTR3	PUM2	-	no repeats	both	chr2:20450819
chrX	54588073	UTR3	GNL3L	+	no repeats	chimp	chrX:54588073
chr1	145117165	intronic	LOC100288142	+	no repeats	no conservation	chr1:145117165
chr19	18892789	UTR3	CRTC1	+	no repeats	chimp	chr19:18892789
chr14	20835060	UTR3	TEP1	-	no repeats	no conservation	chr14:20835060
chr2	95812445	downstream	ZNF514	-	no repeats	no conservation	chr2:95812445
chr2	202486541	UTR3	TMEM237	-	no repeats	chimp	chr2:202486541
chr1	214529740	UTR3	PTPN14	-	no repeats	chimp	chr1:214529740
chr2	223425864	intergenic	SGPP2(dist=2247),FARSB(dist=10298)	+	no repeats	no conservation	chr2:223425864
chr3	40505781	intergenic	RPL14(dist=1918),ZNF619(dist=12823)	+	no repeats	no conservation	chr3:40505781
chr6	150046741	UTR3	NUP43	-	no repeats	no conservation	chr6:150046741
chr14	20835178	UTR3	TEP1	-	no repeats	no conservation	chr14:20835178
chrX	84346851	UTR3	APOOL	+	no repeats	no conservation	chrX:84346851
chr14	20835121	UTR3	TEP1	-	no repeats	no conservation	chr14:20835121
chr14	20835092	UTR3	TEP1	-	no repeats	no conservation	chr14:20835092
chr1	214529234	UTR3	PTPN14	-	no repeats	both	chr1:214529234
chr3	46417220	UTR3	CCR5	+	no repeats	no conservation	chr3:46417220
chrX	84346831	UTR3	APOOL	+	no repeats	no conservation	chrX:84346831
chr7	100066920	intronic	TSC22D4	-	no repeats	no conservation	chr7:100066920
chr22	45589864	UTR3	KIAA0930	-	no repeats	chimp	chr22:45589864
chr4	177252238	UTR3	SPCS3	+	no repeats	chimp	chr4:177252238
chr10	73993696	UTR3	ANAPC16	+	no repeats	no conservation	chr10:73993696
chr14	20834493	UTR3	TEP1	-	no repeats	no conservation	chr14:20834493
chr22	45590302	UTR3	KIAA0930	-	no repeats	no conservation	chr22:45590302
chr12	125512534	intergenic	BRI3BP(dist=2185),AACS(dist=37391)	+	no repeats	no conservation	chr12:125512534
chr2	113334241	UTR3	POLR1B	+	no repeats	both	chr2:113334241
chr12	69237004	UTR3	MDM2	+	no repeats	no conservation	chr12:69237004
chr9	139335623	UTR3	SEC16A	-	no repeats	chimp	chr9:139335623
chrX	84346288	UTR3	APOOL	+	no repeats	no conservation	chrX:84346288
chrX	84346345	UTR3	APOOL	+	no repeats	no conservation	chrX:84346345
chr12	64216451	intergenic	TMEM5(dist=13113),SRGAP1(dist=22090)	+	no repeats	no conservation	chr12:64216451
chr17	8272302	UTR3	KRBA2	-	no repeats	no conservation	chr17:8272302
chr12	69237013	UTR3	MDM2	+	no repeats	no conservation	chr12:69237013
chr5	180262373	ncRNA	LINC00847	+	Non-Alu-repetitive	chimp	chr5:180262373
chr3	10193358	UTR3	VHL	+	Non-Alu-repetitive	no conservation	chr3:10193358
chr5	156905560	UTR3	ADAM19	-	Non-Alu-repetitive	chimp	chr5:156905560
chr2	170560922	intronic	PHOSPHO2-KLHL23	+	Non-Alu-repetitive	no conservation	chr2:170560922
chrX	19931744	UTR3	CXorf23	-	Non-Alu-repetitive	no conservation	chrX:19931744
chr19	39981335	UTR3	TIMM50	+	Non-Alu-repetitive	no conservation	chr19:39981335
chr19	28301487	intergenic	LINC00662(dist=16639),LINC00906(dist=1154551)	+	Non-Alu-repetitive	no conservation	chr19:28301487
chr3	38457686	intergenic	XYLB(dist=1219),ACVR2B-AS1(dist=34832)	+	Non-Alu-repetitive	no conservation	chr3:38457686
chr22	36056598	UTR3	APOL6	+	Non-Alu-repetitive	chimp	chr22:36056598
chr20	30126815	UTR3	HM13	+	Non-Alu-repetitive	no conservation	chr20:30126815
chr5	156905567	UTR3	ADAM19	-	Non-Alu-repetitive	no conservation	chr5:156905567
chr15	49419124	UTR3	COPS2	-	Non-Alu-repetitive	both	chr15:49419124
chr3	197610961	intergenic	LRCH3(dist=12505),IQCG(dist=4985)	+	Non-Alu-repetitive	chimp	chr3:197610961
chr1	201486535	intergenic	CSRP1(dist=10148),RPS10P7(dist=2497)	+	Non-Alu-repetitive	no conservation	chr1:201486535
chr19	11561383	intronic	PRKCSH	+	Non-Alu-repetitive	no conservation	chr19:11561383
chr3	155659846	intergenic	GMPS(dist=4326),KCNAB1(dist=178491)	+	Non-Alu-repetitive	no conservation	chr3:155659846
chr11	113239527	intergenic	TTC12(dist=2413),ANKK1(dist=18986)	+	Non-Alu-repetitive	no conservation	chr11:113239527
chrX	84343509	UTR3	APOOL	+	Non-Alu-repetitive	chimp	chrX:84343509
chr12	9814210	intergenic	LOC374443(dist=3200),CLEC2D(dist=8094)	+	Non-Alu-repetitive	no conservation	chr12:9814210
chr1	149913731	UTR3	OTUD7B	-	Non-Alu-repetitive	no conservation	chr1:149913731
chr19	39981783	downstream	TIMM50	+	Non-Alu-repetitive	no conservation	chr19:39981783
chr2	176789478	downstream	KIAA1715	-	Non-Alu-repetitive	no conservation	chr2:176789478
chr20	48734946	intronic	TMEM189-UBE2V1	-	Non-Alu-repetitive	no conservation	chr20:48734946
chr12	72096579	UTR3	TMEM19	+	Non-Alu-repetitive	no conservation	chr12:72096579
chr7	100957851	UTR3	RABL5	-	Non-Alu-repetitive	rhesus	chr7:100957851
chr10	15120306	UTR3	ACBD7	-	Non-Alu-repetitive	both	chr10:15120306
chr5	121366383	intergenic	SRFBP1(dist=2088),LOX(dist=32507)	+	Non-Alu-repetitive	no conservation	chr5:121366383
chr1	149913726	UTR3	OTUD7B	-	Non-Alu-repetitive	no conservation	chr1:149913726
chr3	195414902	intronic	SDHAP2	+	Non-Alu-repetitive	no conservation	chr3:195414902
chr3	160790871	intergenic	PPM1L(dist=2054),B3GALNT1(dist=10800)	+	Non-Alu-repetitive	both	chr3:160790871
chr2	176791181	UTR3	KIAA1715	-	Non-Alu-repetitive	both	chr2:176791181
chr5	121367092	intergenic	SRFBP1(dist=2797),LOX(dist=31798)	+	Non-Alu-repetitive	no conservation	chr5:121367092
chr7	7285819	UTR3	C1GALT1	+	Non-Alu-repetitive	no conservation	chr7:7285819
chr20	30126775	UTR3	HM13	+	Non-Alu-repetitive	no conservation	chr20:30126775
chr5	121367099	intergenic	SRFBP1(dist=2804),LOX(dist=31791)	+	Non-Alu-repetitive	no conservation	chr5:121367099
chr6	52868087	UTR3	ICK	-	Non-Alu-repetitive	no conservation	chr6:52868087
chr5	121367093	intergenic	SRFBP1(dist=2798),LOX(dist=31797)	+	Non-Alu-repetitive	no conservation	chr5:121367093
chr11	113239577	intergenic	TTC12(dist=2463),ANKK1(dist=18936)	+	Non-Alu-repetitive	no conservation	chr11:113239577
chr22	36056491	UTR3	APOL6	+	Non-Alu-repetitive	chimp	chr22:36056491
chr10	15120318	UTR3	ACBD7	-	Non-Alu-repetitive	no conservation	chr10:15120318
chr20	10037044	ncRNA	ANKEF1	+	Non-Alu-repetitive	no conservation	chr20:10037044
chr22	36056732	UTR3	APOL6	+	Non-Alu-repetitive	chimp	chr22:36056732
chr12	107280405	UTR3	RIC8B	+	Non-Alu-repetitive	both	chr12:107280405
chr4	37873742	intergenic	PGM2(dist=9183),TBC1D1(dist=18963)	+	Non-Alu-repetitive	no conservation	chr4:37873742
chr5	156905556	UTR3	ADAM19	-	Non-Alu-repetitive	chimp	chr5:156905556
chr5	180262080	ncRNA	LINC00847	+	Non-Alu-repetitive	chimp	chr5:180262080
chr19	28301634	intergenic	LINC00662(dist=16786),LINC00906(dist=1154404)	+	Non-Alu-repetitive	no conservation	chr19:28301634
chr17	45195951	UTR3	CDC27	-	Non-Alu-repetitive	no conservation	chr17:45195951
chr22	36056492	UTR3	APOL6	+	Non-Alu-repetitive	chimp	chr22:36056492
chr7	100957850	UTR3	RABL5	-	Non-Alu-repetitive	both	chr7:100957850
chr5	156905397	UTR3	ADAM19	-	Non-Alu-repetitive	no conservation	chr5:156905397
chr5	156904853	UTR3	ADAM19	-	Non-Alu-repetitive	both	chr5:156904853
chr4	15973990	intronic	PROM1	-	Non-Alu-repetitive	no conservation	chr4:15973990
chr10	15119278	UTR3	ACBD7	-	Non-Alu-repetitive	both	chr10:15119278
chr2	32534395	intergenic	YIPF4(dist=2737),BIRC6(dist=47701)	+	Non-Alu-repetitive	both	chr2:32534395
chr2	176791182	UTR3	KIAA1715	-	Non-Alu-repetitive	both	chr2:176791182
chr14	53109732	UTR3	ERO1L	-	Non-Alu-repetitive	chimp	chr14:53109732
chr1	45770940	ncRNA	LOC400752	+	Non-Alu-repetitive	no conservation	chr1:45770940
chr2	32534292	intergenic	YIPF4(dist=2634),BIRC6(dist=47804)	+	Non-Alu-repetitive	chimp	chr2:32534292
chr4	37873745	intergenic	PGM2(dist=9186),TBC1D1(dist=18960)	+	Non-Alu-repetitive	no conservation	chr4:37873745
chr13	50487979	UTR3	SPRYD7	-	Non-Alu-repetitive	both	chr13:50487979
chr5	121367142	intergenic	SRFBP1(dist=2847),LOX(dist=31748)	+	Non-Alu-repetitive	no conservation	chr5:121367142
chr22	36056392	UTR3	APOL6	+	Non-Alu-repetitive	no conservation	chr22:36056392
chr2	216809016	UTR3	MREG	-	Non-Alu-repetitive	no conservation	chr2:216809016
chrX	152613730	UTR3	ZNF275	+	Non-Alu-repetitive	no conservation	chrX:152613730
chr15	49418856	UTR3	COPS2	-	Non-Alu-repetitive	no conservation	chr15:49418856
chr22	36056750	UTR3	APOL6	+	Non-Alu-repetitive	no conservation	chr22:36056750
chr9	32456486	UTR3	DDX58	-	Non-Alu-repetitive	no conservation	chr9:32456486
chr1	149913727	UTR3	OTUD7B	-	Non-Alu-repetitive	chimp	chr1:149913727
chr20	5175539	UTR3	CDS2	+	Non-Alu-repetitive	both	chr20:5175539
chr5	121367097	intergenic	SRFBP1(dist=2802),LOX(dist=31793)	+	Non-Alu-repetitive	no conservation	chr5:121367097
chr11	113239576	intergenic	TTC12(dist=2462),ANKK1(dist=18937)	+	Non-Alu-repetitive	no conservation	chr11:113239576
chr17	29862338	UTR3	RAB11FIP4	+	Non-Alu-repetitive	both	chr17:29862338
chr4	39534661	intronic	UGDH-AS1	+	Non-Alu-repetitive	no conservation	chr4:39534661
chrX	54589730	UTR3	GNL3L	+	Non-Alu-repetitive	both	chrX:54589730
chr3	195687460	intronic	SDHAP1	-	Non-Alu-repetitive	no conservation	chr3:195687460
chr21	36170232	intronic	RUNX1	-	Non-Alu-repetitive	no conservation	chr21:36170232
chr5	121367139	intergenic	SRFBP1(dist=2844),LOX(dist=31751)	+	Non-Alu-repetitive	no conservation	chr5:121367139
chr10	15119308	UTR3	ACBD7	-	Non-Alu-repetitive	both	chr10:15119308
chr2	176791183	UTR3	KIAA1715	-	Non-Alu-repetitive	chimp	chr2:176791183
chr20	32291275	UTR3	PXMP4	-	Non-Alu-repetitive	chimp	chr20:32291275
chr4	53528730	intergenic	USP46(dist=3228),DANCR(dist=49891)	+	Non-Alu-repetitive	no conservation	chr4:53528730
chr10	15119257	UTR3	ACBD7	-	Non-Alu-repetitive	chimp	chr10:15119257
chr20	10037033	ncRNA	ANKEF1	+	Non-Alu-repetitive	no conservation	chr20:10037033
chrX	73417147	intronic	FTX	-	Non-Alu-repetitive	no conservation	chrX:73417147
chr1	149913513	UTR3	OTUD7B	-	Non-Alu-repetitive	no conservation	chr1:149913513
chr19	36811015	ncRNA	LINC00665	-	Non-Alu-repetitive	no conservation	chr19:36811015
chr7	130630237	ncRNA	FLJ43663	-	Non-Alu-repetitive	chimp	chr7:130630237
chr10	15119232	UTR3	ACBD7	-	Non-Alu-repetitive	both	chr10:15119232
chr22	45255137	intronic	ARHGAP8,PRR5-ARHGAP8	+	Non-Alu-repetitive	no conservation	chr22:45255137
chr5	156904831	UTR3	ADAM19	-	Non-Alu-repetitive	both	chr5:156904831
chr5	156905396	UTR3	ADAM19	-	Non-Alu-repetitive	chimp	chr5:156905396
chr19	28301497	intergenic	LINC00662(dist=16649),LINC00906(dist=1154541)	+	Non-Alu-repetitive	no conservation	chr19:28301497
chr1	146467146	UTR3	LOC100288142,NBPF12	+	Non-Alu-repetitive	no conservation	chr1:146467146
chr5	156904950	UTR3	ADAM19	-	Non-Alu-repetitive	both	chr5:156904950
chr7	25160102	UTR3	CYCS	-	Non-Alu-repetitive	chimp	chr7:25160102
chr10	15119311	UTR3	ACBD7	-	Non-Alu-repetitive	both	chr10:15119311
chr19	56890566	ncRNA	ZNF542	+	Non-Alu-repetitive	chimp	chr19:56890566
chr1	21101903	intronic	HP1BP3	-	Non-Alu-repetitive	no conservation	chr1:21101903
chr20	10037034	ncRNA	ANKEF1	+	Non-Alu-repetitive	no conservation	chr20:10037034
chr14	53109823	UTR3	ERO1L	-	Non-Alu-repetitive	no conservation	chr14:53109823
chr1	101541172	intergenic	DPH5(dist=49810),S1PR1(dist=161133)	+	Non-Alu-repetitive	chimp	chr1:101541172
chr5	121366410	intergenic	SRFBP1(dist=2115),LOX(dist=32480)	+	Non-Alu-repetitive	no conservation	chr5:121366410
chr10	15119467	UTR3	ACBD7	-	Non-Alu-repetitive	both	chr10:15119467
chr11	768160	UTR3	PDDC1	-	Non-Alu-repetitive	no conservation	chr11:768160
chr22	36056409	UTR3	APOL6	+	Non-Alu-repetitive	chimp	chr22:36056409
chr5	121366385	intergenic	SRFBP1(dist=2090),LOX(dist=32505)	+	Non-Alu-repetitive	no conservation	chr5:121366385
chr1	145369556	intronic	LOC100288142,NBPF10	+	Non-Alu-repetitive	no conservation	chr1:145369556
chr20	32292164	UTR3	PXMP4	-	Non-Alu-repetitive	chimp	chr20:32292164
chr13	50488002	UTR3	SPRYD7	-	Non-Alu-repetitive	chimp	chr13:50488002
chr1	204520000	UTR3	MDM4	+	Non-Alu-repetitive	chimp	chr1:204520000
chr14	53109810	UTR3	ERO1L	-	Non-Alu-repetitive	both	chr14:53109810
chr5	121367140	intergenic	SRFBP1(dist=2845),LOX(dist=31750)	+	Non-Alu-repetitive	no conservation	chr5:121367140
chr1	201486527	intergenic	CSRP1(dist=10140),RPS10P7(dist=2505)	+	Non-Alu-repetitive	no conservation	chr1:201486527
chr13	50487970	UTR3	SPRYD7	-	Non-Alu-repetitive	chimp	chr13:50487970
chr19	57092122	UTR3	ZNF470	+	Non-Alu-repetitive	chimp	chr19:57092122
chr19	36828826	UTR3	ZFP14	-	Non-Alu-repetitive	both	chr19:36828826
chr5	180262372	ncRNA	LINC00847	+	Non-Alu-repetitive	no conservation	chr5:180262372
chr20	32294046	UTR3	PXMP4	-	Non-Alu-repetitive	no conservation	chr20:32294046
chr2	176791084	UTR3	KIAA1715	-	Non-Alu-repetitive	no conservation	chr2:176791084
chr5	156905557	UTR3	ADAM19	-	Non-Alu-repetitive	chimp	chr5:156905557
chr7	7285836	UTR3	C1GALT1	+	Non-Alu-repetitive	no conservation	chr7:7285836
chr22	36056546	UTR3	APOL6	+	Non-Alu-repetitive	chimp	chr22:36056546
chr10	15119414	UTR3	ACBD7	-	Non-Alu-repetitive	both	chr10:15119414
chr1	21101377	intronic	HP1BP3	-	Alu	no conservation	chr1:21101377
chrX	77083981	UTR3	MAGT1	-	Alu	both	chrX:77083981
chr1	46163924	intronic	IPP	-	Alu	no conservation	chr1:46163924
chr6	18129214	UTR3	TPMT	-	Alu	chimp	chr6:18129214
chr2	86247595	ncRNA	LOC90784	-	Alu	no conservation	chr2:86247595
chr1	179042551	UTR3	FAM20B	+	Alu	no conservation	chr1:179042551
chr19	30190130	UTR3	C19orf12	-	Alu	chimp	chr19:30190130
chr15	52206375	intergenic	TMOD3(dist=2044),LEO1(dist=23847)	+	Alu	no conservation	chr15:52206375
chr1	46161056	intronic	IPP	-	Alu	no conservation	chr1:46161056
chr1	214524105	UTR3	PTPN14	-	Alu	chimp	chr1:214524105
chr19	18477781	UTR3	PGPEP1	+	Alu	both	chr19:18477781
chr4	40754338	intronic	NSUN7	+	Alu	no conservation	chr4:40754338
chr2	24225548	intergenic	UBXN2A(dist=1855),MFSD2B(dist=7405)	+	Alu	both	chr2:24225548
chr8	1730330	UTR3	CLN8	+	Alu	both	chr8:1730330
chr20	35409817	intronic	SOGA1	-	Alu	both	chr20:35409817
chr8	121067380	intergenic	DEPTOR(dist=4223),COL14A1(dist=69967)	+	Alu	no conservation	chr8:121067380
chr4	17804740	UTR3	DCAF16	-	Alu	chimp	chr4:17804740
chr6	43000027	intergenic	RRP36(dist=2690),CUL7(dist=5328)	+	Alu	no conservation	chr6:43000027
chr7	44873003	intronic	H2AFV	-	Alu	chimp	chr7:44873003
chr2	24225114	intergenic	UBXN2A(dist=1421),MFSD2B(dist=7839)	+	Alu	no conservation	chr2:24225114
chr20	32234654	UTR3	CBFA2T2	+	Alu	no conservation	chr20:32234654
chr9	132269812	intronic	LINC00963	+	Alu	no conservation	chr9:132269812
chr6	33269998	intronic	TAPBP	-	Alu	no conservation	chr6:33269998
chr2	85775172	UTR3	GGCX	-	Alu	no conservation	chr2:85775172
chr20	25428348	UTR3	GINS1	+	Alu	chimp	chr20:25428348
chr1	173828847	intergenic	DARS2(dist=1165),GAS5-AS1(dist=3539)	+	Alu	no conservation	chr1:173828847
chr19	21988100	UTR3	ZNF43	-	Alu	both	chr19:21988100
chr3	136050883	intergenic	PCCB(dist=1870),STAG1(dist=5116)	+	Alu	no conservation	chr3:136050883
chr11	66609428	intronic	C11orf80	+	Alu	no conservation	chr11:66609428
chr2	85773711	UTR3	GGCX	-	Alu	no conservation	chr2:85773711
chr1	1661492	UTR3	SLC35E2	-	Alu	no conservation	chr1:1661492
chr11	66609594	intronic	C11orf80	+	Alu	no conservation	chr11:66609594
chr17	37412408	UTR3	FBXL20	-	Alu	no conservation	chr17:37412408
chr4	128759232	intergenic	HSPA4L(dist=4706),PLK4(dist=42784)	+	Alu	both	chr4:128759232
chr14	53243438	UTR3	GNPNAT1	-	Alu	chimp	chr14:53243438
chr2	24225250	intergenic	UBXN2A(dist=1557),MFSD2B(dist=7703)	+	Alu	both	chr2:24225250
chr16	66923235	UTR3	PDP2	+	Alu	no conservation	chr16:66923235
chr2	61276848	UTR3	PEX13	+	Alu	both	chr2:61276848
chr19	9758405	downstream	ZNF562	-	Alu	no conservation	chr19:9758405
chr2	32533662	intergenic	YIPF4(dist=2004),BIRC6(dist=48434)	+	Alu	chimp	chr2:32533662
chr7	128145142	intergenic	METTL2B(dist=2164),FLJ45340(dist=136153)	+	Alu	no conservation	chr7:128145142
chr18	29651362	UTR3	RNF125	+	Alu	chimp	chr18:29651362
chr3	10194988	UTR3	VHL	+	Alu	no conservation	chr3:10194988
chr3	183916280	intergenic	ABCF3(dist=4485),VWA5B2(dist=32037)	+	Alu	no conservation	chr3:183916280
chr19	53205472	downstream	ZNF611	-	Alu	no conservation	chr19:53205472
chr2	61277998	UTR3	PEX13	+	Alu	chimp	chr2:61277998
chr6	150046349	UTR3	NUP43	-	Alu	chimp	chr6:150046349
chr5	43380821	downstream	CCL28	-	Alu	chimp	chr5:43380821
chr6	43585993	UTR3	POLH	+	Alu	both	chr6:43585993
chr3	15456245	intronic	METTL6	-	Alu	chimp	chr3:15456245
chr4	165996838	downstream	TMEM192	-	Alu	no conservation	chr4:165996838
chr10	73994762	UTR3	ANAPC16	+	Alu	chimp	chr10:73994762
chr19	21303968	UTR3	ZNF714	+	Alu	no conservation	chr19:21303968
chr19	44663945	UTR3	ZNF234	+	Alu	no conservation	chr19:44663945
chr20	32294181	UTR3	PXMP4	-	Alu	no conservation	chr20:32294181
chr2	206987731	downstream	NDUFS1	-	Alu	rhesus	chr2:206987731
chr8	95804524	UTR3	DPY19L4	+	Alu	no conservation	chr8:95804524
chr3	15113733	UTR3	ZFYVE20	-	Alu	rhesus	chr3:15113733
chr7	44872505	intronic	H2AFV	-	Alu	chimp	chr7:44872505
chr19	21301950	UTR3	ZNF714	+	Alu	no conservation	chr19:21301950
chr11	768347	UTR3	PDDC1	-	Alu	no conservation	chr11:768347
chr6	43000881	intergenic	RRP36(dist=3544),CUL7(dist=4474)	+	Alu	no conservation	chr6:43000881
chr6	42997619	downstream	RRP36	+	Alu	no conservation	chr6:42997619
chr16	75479973	downstream	TMEM170A	-	Alu	both	chr16:75479973
chrX	123046770	UTR3	XIAP	+	Alu	no conservation	chrX:123046770
chr19	36811589	ncRNA	LINC00665	-	Alu	no conservation	chr19:36811589
chr8	121067271	intergenic	DEPTOR(dist=4114),COL14A1(dist=70076)	+	Alu	no conservation	chr8:121067271
chr6	26096398	downstream	HFE	+	Alu	no conservation	chr6:26096398
chr1	160967938	UTR3	F11R	-	Alu	both	chr1:160967938
chr11	769018	UTR3	PDDC1	-	Alu	both	chr11:769018
chr19	30190210	UTR3	C19orf12	-	Alu	chimp	chr19:30190210
chr4	165998714	UTR3	TMEM192	-	Alu	both	chr4:165998714
chr2	201774173	downstream	ORC2	-	Alu	chimp	chr2:201774173
chr9	117417212	intergenic	C9orf91(dist=8509),LOC100505478(dist=11502)	+	Alu	no conservation	chr9:117417212
chr10	114209390	intronic	VTI1A	+	Alu	no conservation	chr10:114209390
chrX	77083891	UTR3	MAGT1	-	Alu	both	chrX:77083891
chr1	46163151	intronic	IPP	-	Alu	no conservation	chr1:46163151
chr3	136050873	intergenic	PCCB(dist=1860),STAG1(dist=5126)	+	Alu	no conservation	chr3:136050873
chr6	25988802	intergenic	TRIM38(dist=1245),HIST1H1A(dist=28458)	+	Alu	no conservation	chr6:25988802
chr1	1404764	UTR3	ATAD3C	+	Alu	chimp	chr1:1404764
chr5	149363392	UTR3	SLC26A2	+	Alu	both	chr5:149363392
chr19	37818889	intergenic	LOC284412(dist=58977),HKR1(dist=6691)	+	Alu	no conservation	chr19:37818889
chr22	18580589	intergenic	PEX26(dist=6792),TUBA8(dist=12864)	+	Alu	no conservation	chr22:18580589
chr7	44873052	intronic	H2AFV	-	Alu	chimp	chr7:44873052
chr2	61277775	UTR3	PEX13	+	Alu	chimp	chr2:61277775
chr5	132030899	UTR3	KIF3A	-	Alu	no conservation	chr5:132030899
chr20	25428511	UTR3	GINS1	+	Alu	no conservation	chr20:25428511
chr1	6282224	UTR3	ICMT	-	Alu	chimp	chr1:6282224
chr21	44263581	intronic	WDR4	-	Alu	no conservation	chr21:44263581
chr2	201774341	downstream	ORC2	-	Alu	chimp	chr2:201774341
chr18	32829558	intronic	ZNF397	+	Alu	no conservation	chr18:32829558
chr7	65623107	intergenic	CRCP(dist=3554),TPST1(dist=47152)	+	Alu	no conservation	chr7:65623107
chr14	74164325	UTR3	DNAL1	+	Alu	both	chr14:74164325
chr17	35875799	UTR3	SYNRG	-	Alu	chimp	chr17:35875799
chr7	44872996	intronic	H2AFV	-	Alu	both	chr7:44872996
chr7	90019373	UTR3	GTPBP10	+	Alu	both	chr7:90019373
chr19	13884419	UTR3	MRI1	+	Alu	chimp	chr19:13884419
chr16	88784408	intronic	PIEZO1	-	Alu	no conservation	chr16:88784408
chr1	28826118	UTR3	PHACTR4	+	Alu	no conservation	chr1:28826118
chrX	46464504	UTR3	SLC9A7	-	Alu	no conservation	chrX:46464504
chr9	133581143	downstream	EXOSC2	+	Alu	no conservation	chr9:133581143
chr20	43707776	UTR3	STK4	+	Alu	both	chr20:43707776
chr5	34906547	UTR3	RAD1	-	Alu	rhesus	chr5:34906547
chr2	86251151	upstream	LOC90784	-	Alu	no conservation	chr2:86251151
chr9	133580654	downstream	EXOSC2	+	Alu	no conservation	chr9:133580654
chr13	41384546	ncRNA	SLC25A15	+	Alu	no conservation	chr13:41384546
chr20	32292865	UTR3	PXMP4	-	Alu	no conservation	chr20:32292865
chr5	34906658	UTR3	RAD1	-	Alu	both	chr5:34906658
chr4	57326156	UTR3	PAICS	+	Alu	both	chr4:57326156
chrX	123046741	UTR3	XIAP	+	Alu	no conservation	chrX:123046741
chr6	74134607	downstream	MB21D1	-	Alu	no conservation	chr6:74134607
chr2	128951009	UTR3	UGGT1	+	Alu	chimp	chr2:128951009
chr3	44790773	UTR3	KIAA1143	-	Alu	chimp	chr3:44790773
chr19	58638705	UTR3	ZNF329	-	Alu	both	chr19:58638705
chr6	43586603	UTR3	POLH	+	Alu	both	chr6:43586603
chr18	56418478	intergenic	MALT1(dist=1108),ZNF532(dist=111583)	+	Alu	no conservation	chr18:56418478
chr3	49461148	UTR3	NICN1	-	Alu	no conservation	chr3:49461148
chr12	98995963	downstream	SLC25A3	+	Alu	no conservation	chr12:98995963
chrX	54590933	UTR3	GNL3L	+	Alu	both	chrX:54590933
chr1	168220489	intergenic	ANKRD36BP1(dist=3821),TBX19(dist=29789)	+	Alu	no conservation	chr1:168220489
chr7	17384779	UTR3	AHR	+	Alu	chimp	chr7:17384779
chr19	53102029	ncRNA	ZNF137P	+	Alu	no conservation	chr19:53102029
chr11	66609153	intronic	C11orf80	+	Alu	no conservation	chr11:66609153
chr2	206981896	upstream	GCSHP3	-	Alu	no conservation	chr2:206981896
chr4	73923662	UTR3	COX18	-	Alu	chimp	chr4:73923662
chr16	50139717	downstream	HEATR3	+	Alu	rhesus	chr16:50139717
chr2	206981622	upstream	GCSHP3	-	Alu	no conservation	chr2:206981622
chr2	61276631	UTR3	PEX13	+	Alu	chimp	chr2:61276631
chr6	90344581	UTR3	LYRM2	-	Alu	no conservation	chr6:90344581
chrX	48344064	intronic	FTSJ1	+	Alu	no conservation	chrX:48344064
chr20	3850081	UTR3	MAVS	+	Alu	chimp	chr20:3850081
chr19	57815844	intergenic	ZNF460(dist=10408),ZNF543(dist=16021)	+	Alu	no conservation	chr19:57815844
chr22	39449548	UTR3	APOBEC3F	+	Alu	no conservation	chr22:39449548
chr10	75008965	ncRNA	MRPS16	-	Alu	no conservation	chr10:75008965
chr1	3730332	UTR3	CEP104	-	Alu	chimp	chr1:3730332
chr16	23476587	UTR3	GGA2	-	Alu	chimp	chr16:23476587
chr16	31134247	intronic	KAT8	+	Alu	no conservation	chr16:31134247
chr19	21989242	UTR3	ZNF43	-	Alu	chimp	chr19:21989242
chr5	313883	intronic	AHRR,PDCD6	+	Alu	no conservation	chr5:313883
chr20	44513208	UTR3	ZSWIM1	+	Alu	no conservation	chr20:44513208
chr3	45722253	ncRNA	LIMD1	+	Alu	no conservation	chr3:45722253
chr21	44330047	downstream	NDUFV3	+	Alu	no conservation	chr21:44330047
chr7	102184513	intronic	POLR2J3	-	Alu	no conservation	chr7:102184513
chr7	90019367	UTR3	GTPBP10	+	Alu	chimp	chr7:90019367
chr17	35837632	downstream	TADA2A	+	Alu	no conservation	chr17:35837632
chr1	204524400	UTR3	MDM4	+	Alu	rhesus	chr1:204524400
chr2	224620905	UTR3	AP1S3	-	Alu	chimp	chr2:224620905
chr14	31916782	UTR3	DTD2	-	Alu	no conservation	chr14:31916782
chr16	88785177	intronic	PIEZO1	-	Alu	no conservation	chr16:88785177
chr19	20824634	intronic	ZNF626	-	Alu	no conservation	chr19:20824634
chr1	46161099	intronic	IPP	-	Alu	no conservation	chr1:46161099
chr9	94054833	intronic	AUH	-	Alu	no conservation	chr9:94054833
chr4	73923414	UTR3	COX18	-	Alu	chimp	chr4:73923414
chrX	84345851	UTR3	APOOL	+	Alu	no conservation	chrX:84345851
chr16	70610771	UTR3	SF3B3	+	Alu	no conservation	chr16:70610771
chr1	150703752	UTR3	CTSS	-	Alu	no conservation	chr1:150703752
chr1	19541737	downstream	EMC1	-	Alu	no conservation	chr1:19541737
chr2	202030257	UTR3	CFLAR	+	Alu	no conservation	chr2:202030257
chr22	39449540	UTR3	APOBEC3F	+	Alu	no conservation	chr22:39449540
chr16	48388380	intronic	MIR548AE2	+	Alu	chimp	chr16:48388380
chr1	10042955	UTR3	NMNAT1	+	Alu	rhesus	chr1:10042955
chr5	174956331	downstream	SFXN1	+	Alu	chimp	chr5:174956331
chr15	69699720	UTR3	PAQR5	+	Alu	chimp	chr15:69699720
chr3	15452554	UTR3	METTL6	-	Alu	no conservation	chr3:15452554
chrX	77083007	UTR3	MAGT1	-	Alu	both	chrX:77083007
chr8	30536152	UTR3	GSR	-	Alu	chimp	chr8:30536152
chr19	36829526	UTR3	ZFP14	-	Alu	both	chr19:36829526
chr1	145689025	intronic	LOC100288142,NBPF10	+	Alu	both	chr1:145689025
chr16	81063400	UTR3	CENPN	+	Alu	chimp	chr16:81063400
chr16	50139756	downstream	HEATR3	+	Alu	both	chr16:50139756
chr8	56980080	downstream	RPS20	-	Alu	chimp	chr8:56980080
chr2	37331645	downstream	EIF2AK2	-	Alu	chimp	chr2:37331645
chr19	16661486	UTR3	SLC35E1	-	Alu	no conservation	chr19:16661486
chr12	51324496	UTR3	METTL7A	+	Alu	both	chr12:51324496
chr3	45722423	ncRNA	LIMD1	+	Alu	no conservation	chr3:45722423
chr6	42856100	intergenic	RPL7L1(dist=1369),C6orf226(dist=1903)	+	Alu	no conservation	chr6:42856100
chr14	31564279	UTR3	AP4S1	+	Alu	no conservation	chr14:31564279
chr6	43586548	UTR3	POLH	+	Alu	both	chr6:43586548
chr2	99812398	UTR3	MRPL30	+	Alu	no conservation	chr2:99812398
chr1	46164555	UTR3	IPP	-	Alu	both	chr1:46164555
chr1	19543798	UTR3	EMC1	-	Alu	no conservation	chr1:19543798
chrX	77083828	UTR3	MAGT1	-	Alu	no conservation	chrX:77083828
chr22	31058634	UTR3	DUSP18	-	Alu	no conservation	chr22:31058634
chr7	25161121	UTR3	CYCS	-	Alu	chimp	chr7:25161121
chr6	26096466	downstream	HFE	+	Alu	no conservation	chr6:26096466
chr6	74304014	UTR3	SLC17A5	-	Alu	both	chr6:74304014
chr19	53859513	intergenic	ZNF845(dist=1391),ZNF525(dist=9455)	+	Alu	no conservation	chr19:53859513
chr1	109746825	UTR3	KIAA1324	+	Alu	chimp	chr1:109746825
chr7	44873098	intronic	H2AFV	-	Alu	no conservation	chr7:44873098
chr1	100490303	UTR3	SLC35A3	+	Alu	chimp	chr1:100490303
chr13	20247075	UTR3	MPHOSPH8	+	Alu	chimp	chr13:20247075
chr3	48787640	downstream	PRKAR2A	-	Alu	rhesus	chr3:48787640
chr1	109606615	downstream	TAF13	-	Alu	no conservation	chr1:109606615
chrX	54591021	UTR3	GNL3L	+	Alu	chimp	chrX:54591021
chr13	20247024	UTR3	MPHOSPH8	+	Alu	no conservation	chr13:20247024
chr2	24223931	downstream	UBXN2A	+	Alu	no conservation	chr2:24223931
chr4	165998856	UTR3	TMEM192	-	Alu	chimp	chr4:165998856
chr11	65544567	UTR3	AP5B1	-	Alu	both	chr11:65544567
chr2	37429677	ncRNA	LOC100505876	+	Alu	no conservation	chr2:37429677
chr17	35837955	downstream	TADA2A	+	Alu	no conservation	chr17:35837955
chrX	16781315	downstream	SYAP1	+	Alu	chimp	chrX:16781315
chr3	136050631	intergenic	PCCB(dist=1618),STAG1(dist=5368)	+	Alu	no conservation	chr3:136050631
chr9	80890243	intergenic	CEP78(dist=8260),PSAT1(dist=21816)	+	Alu	no conservation	chr9:80890243
chr11	769079	UTR3	PDDC1	-	Alu	chimp	chr11:769079
chr21	34636216	UTR3	IFNAR2	+	Alu	no conservation	chr21:34636216
chr10	75536201	downstream	FUT11	+	Alu	no conservation	chr10:75536201
chr1	11081378	intronic	TARDBP	+	Alu	no conservation	chr1:11081378
chr9	116077450	downstream	WDR31	-	Alu	both	chr9:116077450
chr2	128952103	UTR3	UGGT1	+	Alu	no conservation	chr2:128952103
chr7	77411182	intergenic	RSBN1L(dist=2062),TMEM60(dist=11863)	+	Alu	no conservation	chr7:77411182
chr11	68523338	UTR3	CPT1A	-	Alu	chimp	chr11:68523338
chr17	30656514	UTR3	C17orf75	-	Alu	no conservation	chr17:30656514
chrX	118672577	UTR3	CXorf56	-	Alu	no conservation	chrX:118672577
chr2	172178762	UTR3	METTL8	-	Alu	no conservation	chr2:172178762
chr19	18477542	UTR3	PGPEP1	+	Alu	rhesus	chr19:18477542
chr22	36662382	UTR3	APOL1	+	Alu	no conservation	chr22:36662382
chr19	38124347	UTR3	ZFP30	-	Alu	chimp	chr19:38124347
chr16	22299410	UTR3	EEF2K	+	Alu	both	chr16:22299410
chrX	123043143	UTR3	XIAP	+	Alu	no conservation	chrX:123043143
chr6	42997593	downstream	RRP36	+	Alu	no conservation	chr6:42997593
chr14	95653048	UTR3	CLMN	-	Alu	rhesus	chr14:95653048
chr16	50139592	downstream	HEATR3	+	Alu	chimp	chr16:50139592
chr6	71299008	downstream	C6orf57	+	Alu	no conservation	chr6:71299008
chr8	63973020	UTR3	TTPA	-	Alu	both	chr8:63973020
chr17	38439773	intergenic	WIPF2(dist=1334),CDC6(dist=4373)	+	Alu	chimp	chr17:38439773
chr19	56890633	ncRNA	ZNF542	+	Alu	chimp	chr19:56890633
chr22	36057338	UTR3	APOL6	+	Alu	no conservation	chr22:36057338
chr19	49426934	downstream	NUCB1	+	Alu	no conservation	chr19:49426934
chr2	61277325	UTR3	PEX13	+	Alu	both	chr2:61277325
chr12	101021238	intergenic	GAS2L3(dist=2553),ANO4(dist=167136)	+	Alu	no conservation	chr12:101021238
chr19	46053195	UTR3	OPA3	-	Alu	rhesus	chr19:46053195
chr5	157185297	intergenic	LSM11(dist=1551),CLINT1(dist=27454)	+	Alu	both	chr5:157185297
chr16	23684636	UTR3	DCTN5	+	Alu	chimp	chr16:23684636
chr11	769576	UTR3	PDDC1	-	Alu	both	chr11:769576
chr19	20309174	UTR3	ZNF486	+	Alu	no conservation	chr19:20309174
chr12	69160066	downstream	SLC35E3	+	Alu	no conservation	chr12:69160066
chr16	81064503	UTR3	CENPN	+	Alu	no conservation	chr16:81064503
chr20	44513530	UTR3	ZSWIM1	+	Alu	chimp	chr20:44513530
chr22	24970719	intergenic	SNRPD3(dist=2210),GGT1(dist=8999)	+	Alu	no conservation	chr22:24970719
chr6	43583670	UTR3	POLH	+	Alu	no conservation	chr6:43583670
chr22	24969801	intergenic	SNRPD3(dist=1292),GGT1(dist=9917)	+	Alu	no conservation	chr22:24969801
chrX	46464041	UTR3	SLC9A7	-	Alu	no conservation	chrX:46464041
chrX	118672473	UTR3	CXorf56	-	Alu	rhesus	chrX:118672473
chr20	35409857	intronic	SOGA1	-	Alu	both	chr20:35409857
chr1	109606149	downstream	TAF13	-	Alu	no conservation	chr1:109606149
chr19	4653223	UTR3	TNFAIP8L1	+	Alu	chimp	chr19:4653223
chr1	46163387	intronic	IPP	-	Alu	no conservation	chr1:46163387
chr4	165996287	downstream	TMEM192	-	Alu	no conservation	chr4:165996287
chr6	31640793	downstream	LY6G5B	+	Alu	chimp	chr6:31640793
chr1	1345051	intergenic	MRPL20(dist=2358),ANKRD65(dist=8749)	+	Alu	no conservation	chr1:1345051
chr4	73923661	UTR3	COX18	-	Alu	both	chr4:73923661
chr15	90375901	UTR3	AP3S2,C15orf38-AP3S2	-	Alu	both	chr15:90375901
chr1	1344255	intergenic	MRPL20(dist=1562),ANKRD65(dist=9545)	+	Alu	no conservation	chr1:1344255
chr11	31453173	UTR3	DNAJC24	+	Alu	chimp	chr11:31453173
chr19	36811619	ncRNA	LINC00665	-	Alu	no conservation	chr19:36811619
chr14	21929045	UTR3	RAB2B	-	Alu	no conservation	chr14:21929045
chr9	116055948	downstream	PRPF4	+	Alu	no conservation	chr9:116055948
chr15	45025710	intergenic	B2M(dist=15353),TRIM69(dist=2850)	+	Alu	no conservation	chr15:45025710
chr19	39982619	intergenic	TIMM50(dist=1091),DLL3(dist=6938)	+	Alu	no conservation	chr19:39982619
chr5	134236286	UTR3	TXNDC15	+	Alu	no conservation	chr5:134236286
chr4	39536407	intronic	UGDH-AS1	+	Alu	no conservation	chr4:39536407
chr11	108237975	UTR3	ATM	+	Alu	no conservation	chr11:108237975
chr19	53301124	UTR3	ZNF28	-	Alu	no conservation	chr19:53301124
chr11	769403	UTR3	PDDC1	-	Alu	no conservation	chr11:769403
chr6	26172688	intergenic	HIST1H2BD(dist=1112),HIST1H2BE(dist=11336)	+	Alu	no conservation	chr6:26172688
chr1	38327578	UTR3	INPP5B	-	Alu	chimp	chr1:38327578
chr19	37976689	downstream	ZNF570	+	Alu	no conservation	chr19:37976689
chr17	420898	UTR3	VPS53	-	Alu	chimp	chr17:420898
chr19	58372752	UTR3	ZNF587	+	Alu	no conservation	chr19:58372752
chr20	43707771	UTR3	STK4	+	Alu	both	chr20:43707771
chr17	49042278	UTR3	SPAG9	-	Alu	chimp	chr17:49042278
chr10	82195918	intergenic	FAM213A(dist=3165),TSPAN14(dist=18120)	+	Alu	no conservation	chr10:82195918
chr7	17384353	UTR3	AHR	+	Alu	no conservation	chr7:17384353
chr10	75537722	intergenic	FUT11(dist=1746),CHCHD1(dist=4086)	+	Alu	no conservation	chr10:75537722
chr16	31134704	intronic	KAT8	+	Alu	no conservation	chr16:31134704
chr19	20725102	UTR3	ZNF737	-	Alu	no conservation	chr19:20725102
chr19	58371837	UTR3	ZNF587	+	Alu	no conservation	chr19:58371837
chr12	27187898	intergenic	MED21(dist=4292),C12orf71(dist=46092)	+	Alu	no conservation	chr12:27187898
chr16	31134727	intronic	KAT8	+	Alu	no conservation	chr16:31134727
chr1	92862888	intergenic	RPAP2(dist=9156),GFI1(dist=77430)	+	Alu	no conservation	chr1:92862888
chr15	69699540	UTR3	PAQR5	+	Alu	no conservation	chr15:69699540
chr19	4653238	UTR3	TNFAIP8L1	+	Alu	chimp	chr19:4653238
chr19	52535804	downstream	ZNF432	-	Alu	no conservation	chr19:52535804
chr19	56890116	ncRNA	ZNF542	+	Alu	chimp	chr19:56890116
chr2	204168688	UTR3	CYP20A1	+	Alu	no conservation	chr2:204168688
chr5	149363214	UTR3	SLC26A2	+	Alu	chimp	chr5:149363214
chr16	81064343	UTR3	CENPN	+	Alu	chimp	chr16:81064343
chr13	33099150	intronic	N4BP2L2	-	Alu	no conservation	chr13:33099150
chr16	81063244	UTR3	CENPN	+	Alu	no conservation	chr16:81063244
chr1	214524434	UTR3	PTPN14	-	Alu	rhesus	chr1:214524434
chr3	10192717	UTR3	VHL	+	Alu	chimp	chr3:10192717
chrX	16781275	downstream	SYAP1	+	Alu	chimp	chrX:16781275
chr4	25281063	downstream	PI4K2B	+	Alu	no conservation	chr4:25281063
chr19	21988413	UTR3	ZNF43	-	Alu	no conservation	chr19:21988413
chr11	93468644	upstream	SNORA40;TAF1D	-	Alu	chimp	chr11:93468644
chr4	165999189	UTR3	TMEM192	-	Alu	chimp	chr4:165999189
chr6	160173872	intronic	WTAP	+	Alu	no conservation	chr6:160173872
chr9	36215154	UTR3	GNE	-	Alu	no conservation	chr9:36215154
chr8	42878851	UTR3	HOOK3	+	Alu	both	chr8:42878851
chr12	98999786	intergenic	SLC25A3(dist=4008),IKBIP(dist=7396)	+	Alu	no conservation	chr12:98999786
chr3	101542837	UTR3	NXPE3	+	Alu	no conservation	chr3:101542837
chr1	10520383	downstream	DFFA	-	Alu	no conservation	chr1:10520383
chr12	51324202	UTR3	METTL7A	+	Alu	both	chr12:51324202
chr1	109748657	UTR3	KIAA1324	+	Alu	chimp	chr1:109748657
chr7	25159034	UTR3	CYCS	-	Alu	both	chr7:25159034
chr9	116077191	downstream	WDR31	-	Alu	chimp	chr9:116077191
chr20	25428669	UTR3	GINS1	+	Alu	chimp	chr20:25428669
chr16	67715585	UTR3	GFOD2	-	Alu	chimp	chr16:67715585
chr4	17803019	UTR3	DCAF16	-	Alu	chimp	chr4:17803019
chr3	196079706	downstream	UBXN7	-	Alu	no conservation	chr3:196079706
chr6	26096551	intergenic	HFE(dist=1082),HIST1H4C(dist=7625)	+	Alu	no conservation	chr6:26096551
chr11	16777946	UTR3	C11orf58	+	Alu	chimp	chr11:16777946
chr2	32535836	intergenic	YIPF4(dist=4178),BIRC6(dist=46260)	+	Alu	both	chr2:32535836
chr22	31058694	UTR3	DUSP18	-	Alu	no conservation	chr22:31058694
chr17	42877711	UTR3	GJC1	-	Alu	no conservation	chr17:42877711
chr11	65544523	UTR3	AP5B1	-	Alu	both	chr11:65544523
chr3	45721917	ncRNA	LIMD1	+	Alu	no conservation	chr3:45721917
chr14	53242859	UTR3	GNPNAT1	-	Alu	chimp	chr14:53242859
chr7	77411155	intergenic	RSBN1L(dist=2035),TMEM60(dist=11890)	+	Alu	no conservation	chr7:77411155
chr1	109606711	downstream	TAF13	-	Alu	no conservation	chr1:109606711
chr8	42389030	intronic	SLC20A2	-	Alu	no conservation	chr8:42389030
chr8	99055493	intronic	RPL30	-	Alu	no conservation	chr8:99055493
chr11	16778451	UTR3	C11orf58	+	Alu	no conservation	chr11:16778451
chr16	70283139	downstream	EXOSC6	-	Alu	no conservation	chr16:70283139
chr1	173828392	downstream	DARS2	+	Alu	no conservation	chr1:173828392
chr1	36068369	UTR3	PSMB2	-	Alu	chimp	chr1:36068369
chr1	2298101	intronic	MORN1	-	Alu	no conservation	chr1:2298101
chr1	225974982	intronic	SRP9	+	Alu	no conservation	chr1:225974982
chr19	57727600	UTR3	ZNF264	+	Alu	both	chr19:57727600
chr1	150704568	UTR3	CTSS	-	Alu	no conservation	chr1:150704568
chr1	28661653	UTR3	MED18	+	Alu	no conservation	chr1:28661653
chr6	42047426	UTR3	TAF8	+	Alu	chimp	chr6:42047426
chr3	45721836	ncRNA	LIMD1	+	Alu	no conservation	chr3:45721836
chr10	75536381	downstream	FUT11	+	Alu	no conservation	chr10:75536381
chr6	109488612	intergenic	CEP57L1(dist=3497),LOC100996634(dist=69205)	+	Alu	no conservation	chr6:109488612
chr2	204169634	UTR3	CYP20A1	+	Alu	no conservation	chr2:204169634
chr22	36884895	UTR3	FOXRED2	-	Alu	chimp	chr22:36884895
chr1	100490056	UTR3	SLC35A3	+	Alu	chimp	chr1:100490056
chr12	124002206	intronic	RILPL1	-	Alu	no conservation	chr12:124002206
chr6	90344571	UTR3	LYRM2	-	Alu	no conservation	chr6:90344571
chr19	21988222	UTR3	ZNF43	-	Alu	no conservation	chr19:21988222
chr12	69160065	downstream	SLC35E3	+	Alu	both	chr12:69160065
chr6	26174076	intergenic	HIST1H2BD(dist=2500),HIST1H2BE(dist=9948)	+	Alu	no conservation	chr6:26174076
chr22	31830969	downstream	DRG1	+	Alu	no conservation	chr22:31830969
chr17	16286533	downstream	UBB	+	Alu	no conservation	chr17:16286533
chr2	204169993	UTR3	CYP20A1	+	Alu	chimp	chr2:204169993
chr4	57326333	UTR3	PAICS	+	Alu	no conservation	chr4:57326333
chr17	37410572	UTR3	FBXL20	-	Alu	both	chr17:37410572
chr16	81064649	UTR3	CENPN	+	Alu	chimp	chr16:81064649
chrX	16781758	downstream	SYAP1	+	Alu	no conservation	chrX:16781758
chr4	57326315	UTR3	PAICS	+	Alu	no conservation	chr4:57326315
chr1	179326499	UTR3	SOAT1	+	Alu	chimp	chr1:179326499
chr10	15117707	UTR3	ACBD7	-	Alu	chimp	chr10:15117707
chrX	54589214	UTR3	GNL3L	+	Alu	no conservation	chrX:54589214
chr19	9758361	downstream	ZNF562	-	Alu	no conservation	chr19:9758361
chr19	18476415	UTR3	PGPEP1	+	Alu	chimp	chr19:18476415
chr4	165996685	downstream	TMEM192	-	Alu	no conservation	chr4:165996685
chr12	72096850	UTR3	TMEM19	+	Alu	both	chr12:72096850
chr2	217366499	downstream	RPL37A	+	Alu	no conservation	chr2:217366499
chr6	32973519	UTR3	HLA-DOA	-	Alu	no conservation	chr6:32973519
chr13	21948576	ncRNA	ZDHHC20	-	Alu	no conservation	chr13:21948576
chr2	204170161	UTR3	CYP20A1	+	Alu	both	chr2:204170161
chr22	41325252	UTR3	XPNPEP3	+	Alu	no conservation	chr22:41325252
chr18	33850662	intergenic	MOCOS(dist=1977),FHOD3(dist=27040)	+	Alu	no conservation	chr18:33850662
chr11	126166686	intergenic	TIRAP(dist=1858),DCPS(dist=6961)	+	Alu	no conservation	chr11:126166686
chr11	68523080	UTR3	CPT1A	-	Alu	no conservation	chr11:68523080
chr2	128950481	UTR3	UGGT1	+	Alu	chimp	chr2:128950481
chr12	98997754	intergenic	SLC25A3(dist=1976),IKBIP(dist=9428)	+	Alu	no conservation	chr12:98997754
chr19	46206962	UTR3	QPCTL	+	Alu	both	chr19:46206962
chr1	36068196	UTR3	PSMB2	-	Alu	chimp	chr1:36068196
chr5	43381600	UTR3	CCL28	-	Alu	no conservation	chr5:43381600
chr4	56237899	ncRNA	SRD5A3	+	Alu	no conservation	chr4:56237899
chr16	31134453	intronic	KAT8	+	Alu	no conservation	chr16:31134453
chr20	44513168	UTR3	ZSWIM1	+	Alu	no conservation	chr20:44513168
chr19	48962889	intronic	KCNJ14	+	Alu	no conservation	chr19:48962889
chr8	42876058	UTR3	HOOK3	+	Alu	chimp	chr8:42876058
chr1	9988851	downstream	LZIC	-	Alu	no conservation	chr1:9988851
chr1	19620502	ncRNA	LOC100506730	-	Alu	no conservation	chr1:19620502
chr10	121332063	downstream	TIAL1	-	Alu	no conservation	chr10:121332063
chr19	46053194	UTR3	OPA3	-	Alu	no conservation	chr19:46053194
chr4	153898695	UTR3	FHDC1	+	Alu	no conservation	chr4:153898695
chr13	20247116	UTR3	MPHOSPH8	+	Alu	both	chr13:20247116
chr14	50792676	UTR3	ATP5S	+	Alu	chimp	chr14:50792676
chr6	42855972	intergenic	RPL7L1(dist=1241),C6orf226(dist=2031)	+	Alu	no conservation	chr6:42855972
chr4	40753734	intronic	NSUN7	+	Alu	no conservation	chr4:40753734
chr16	67716234	UTR3	GFOD2	-	Alu	no conservation	chr16:67716234
chr19	57960056	intergenic	ZNF749(dist=2865),VN1R1(dist=6486)	+	Alu	no conservation	chr19:57960056
chr19	53914779	UTR3	ZNF765	+	Alu	no conservation	chr19:53914779
chr7	25160907	UTR3	CYCS	-	Alu	both	chr7:25160907
chr4	17802827	UTR3	DCAF16	-	Alu	chimp	chr4:17802827
chr7	17384514	UTR3	AHR	+	Alu	no conservation	chr7:17384514
chr14	90262681	downstream	EFCAB11	-	Alu	no conservation	chr14:90262681
chr8	144737982	intergenic	ZNF623(dist=2082),ZNF707(dist=28640)	+	Alu	rhesus	chr8:144737982
chr12	51324506	UTR3	METTL7A	+	Alu	both	chr12:51324506
chr10	96372562	intergenic	HELLS(dist=10706),CYP2C18(dist=70689)	+	Alu	both	chr10:96372562
chr19	57732678	UTR3	ZNF264	+	Alu	chimp	chr19:57732678
chr16	70610924	UTR3	SF3B3	+	Alu	chimp	chr16:70610924
chr16	50139185	UTR3	HEATR3	+	Alu	chimp	chr16:50139185
chr19	58375321	UTR3	ZNF587	+	Alu	no conservation	chr19:58375321
chr4	2841801	UTR3	SH3BP2	+	Alu	rhesus	chr4:2841801
chr1	46161001	intronic	IPP	-	Alu	no conservation	chr1:46161001
chr15	50850490	UTR3	TRPM7	-	Alu	chimp	chr15:50850490
chr14	21929044	UTR3	RAB2B	-	Alu	chimp	chr14:21929044
chr10	82194891	intergenic	FAM213A(dist=2138),TSPAN14(dist=19147)	+	Alu	no conservation	chr10:82194891
chr1	38326796	UTR3	INPP5B	-	Alu	no conservation	chr1:38326796
chr7	804693	intronic	HEATR2	+	Alu	no conservation	chr7:804693
chr9	133581465	intergenic	EXOSC2(dist=1013),ABL1(dist=7803)	+	Alu	no conservation	chr9:133581465
chr6	25988940	intergenic	TRIM38(dist=1383),HIST1H1A(dist=28320)	+	Alu	no conservation	chr6:25988940
chr14	75202856	UTR3	FCF1	+	Alu	no conservation	chr14:75202856
chr4	106341496	intronic	PPA2	-	Alu	no conservation	chr4:106341496
chr2	224620992	UTR3	AP1S3	-	Alu	no conservation	chr2:224620992
chr2	204169102	UTR3	CYP20A1	+	Alu	chimp	chr2:204169102
chr1	3730400	UTR3	CEP104	-	Alu	chimp	chr1:3730400
chr22	36662397	UTR3	APOL1	+	Alu	no conservation	chr22:36662397
chr15	45025433	intergenic	B2M(dist=15076),TRIM69(dist=3127)	+	Alu	no conservation	chr15:45025433
chr3	45721992	ncRNA	LIMD1	+	Alu	no conservation	chr3:45721992
chr9	130554276	intergenic	CDK9(dist=1224),FPGS(dist=10878)	+	Alu	no conservation	chr9:130554276
chr18	32828735	intronic	ZNF397	+	Alu	no conservation	chr18:32828735
chr7	44081077	intronic	LINC00957	+	Alu	no conservation	chr7:44081077
chr15	42859506	UTR3	HAUS2	+	Alu	both	chr15:42859506
chr8	30536554	UTR3	GSR	-	Alu	both	chr8:30536554
chr16	48388382	intronic	MIR548AE2	+	Alu	both	chr16:48388382
chr1	62915436	intronic	USP1	+	Alu	no conservation	chr1:62915436
chr19	12190239	intergenic	ZNF844(dist=1613),ZNF788(dist=12839)	+	Alu	chimp	chr19:12190239
chr15	69699677	UTR3	PAQR5	+	Alu	chimp	chr15:69699677
chr1	1344998	intergenic	MRPL20(dist=2305),ANKRD65(dist=8802)	+	Alu	no conservation	chr1:1344998
chr9	133582189	intergenic	EXOSC2(dist=1737),ABL1(dist=7079)	+	Alu	no conservation	chr9:133582189
chr15	65442115	downstream	CLPX	-	Alu	both	chr15:65442115
chr5	311870	intronic	AHRR,PDCD6	+	Alu	no conservation	chr5:311870
chr7	99810493	intronic	GATS,STAG3	-	Alu	no conservation	chr7:99810493
chr12	54634300	UTR3	CBX5	-	Alu	both	chr12:54634300
chr16	31133945	intronic	KAT8	+	Alu	no conservation	chr16:31133945
chr6	42910038	intergenic	CNPY3(dist=3030),GNMT(dist=18462)	+	Alu	no conservation	chr6:42910038
chr2	217366866	downstream	RPL37A	+	Alu	chimp	chr2:217366866
chr5	134236203	UTR3	TXNDC15	+	Alu	chimp	chr5:134236203
chr1	151096253	intergenic	GABPB2(dist=5246),SEMA6C(dist=7910)	+	Alu	chimp	chr1:151096253
chr17	35877152	UTR3	SYNRG	-	Alu	chimp	chr17:35877152
chr19	9761462	UTR3	ZNF562	-	Alu	chimp	chr19:9761462
chr20	25428587	UTR3	GINS1	+	Alu	chimp	chr20:25428587
chr19	13884176	UTR3	MRI1	+	Alu	no conservation	chr19:13884176
chr3	53900402	downstream	ACTR8,IL17RB	-	Alu	no conservation	chr3:53900402
chr19	21474424	UTR3	ZNF708	-	Alu	chimp	chr19:21474424
chr16	50139515	downstream	HEATR3	+	Alu	chimp	chr16:50139515
chr6	42909654	intergenic	CNPY3(dist=2646),GNMT(dist=18846)	+	Alu	no conservation	chr6:42909654
chr14	75203004	UTR3	FCF1	+	Alu	no conservation	chr14:75203004
chr7	128144853	intergenic	METTL2B(dist=1875),FLJ45340(dist=136442)	+	Alu	no conservation	chr7:128144853
chr19	12024466	UTR3	ZNF69	+	Alu	no conservation	chr19:12024466
chr1	67874731	UTR3	SERBP1	-	Alu	both	chr1:67874731
chr3	48787856	downstream	PRKAR2A	-	Alu	both	chr3:48787856
chr19	58377548	intergenic	ZNF587(dist=1057),ZNF814(dist=3199)	+	Alu	no conservation	chr19:58377548
chr15	93437888	intronic	LOC100507217	+	Alu	no conservation	chr15:93437888
chr19	21722430	intergenic	ZNF429(dist=1351),ZNF100(dist=184413)	+	Alu	no conservation	chr19:21722430
chr1	145689568	intronic	LOC100288142,NBPF10	+	Alu	rhesus	chr1:145689568
chr1	53291408	UTR3	ZYG11B	+	Alu	both	chr1:53291408
chr16	66921805	UTR3	PDP2	+	Alu	no conservation	chr16:66921805
chr16	81064507	UTR3	CENPN	+	Alu	no conservation	chr16:81064507
chrX	2824916	UTR3	ARSD	-	Alu	no conservation	chrX:2824916
chr11	68523347	UTR3	CPT1A	-	Alu	chimp	chr11:68523347
chrX	54591267	UTR3	GNL3L	+	Alu	chimp	chrX:54591267
chr1	6282315	UTR3	ICMT	-	Alu	both	chr1:6282315
chr9	133581450	downstream	EXOSC2	+	Alu	no conservation	chr9:133581450
chr12	69160428	downstream	SLC35E3	+	Alu	no conservation	chr12:69160428
chr2	27004832	downstream	SLC35F6	+	Alu	no conservation	chr2:27004832
chr11	76736724	intergenic	ACER3(dist=1874),B3GNT6(dist=8661)	+	Alu	rhesus	chr11:76736724
chr1	36068210	UTR3	PSMB2	-	Alu	chimp	chr1:36068210
chr1	109746601	UTR3	KIAA1324	+	Alu	chimp	chr1:109746601
chr15	90375993	UTR3	AP3S2,C15orf38-AP3S2	-	Alu	both	chr15:90375993
chr3	156258273	UTR3	SSR3	-	Alu	chimp	chr3:156258273
chr12	72096237	UTR3	TMEM19	+	Alu	no conservation	chr12:72096237
chr8	11701295	UTR3	CTSB	-	Alu	no conservation	chr8:11701295
chr20	35409773	intronic	SOGA1	-	Alu	both	chr20:35409773
chr8	42883363	UTR3	HOOK3	+	Alu	both	chr8:42883363
chr2	204168002	UTR3	CYP20A1	+	Alu	chimp	chr2:204168002
chr14	50713100	UTR3	L2HGDH	-	Alu	rhesus	chr14:50713100
chr4	987972	intronic	IDUA	+	Alu	no conservation	chr4:987972
chr15	62362629	UTR3	C2CD4A	+	Alu	no conservation	chr15:62362629
chr6	26096455	downstream	HFE	+	Alu	no conservation	chr6:26096455
chr8	42389339	intronic	SLC20A2	-	Alu	no conservation	chr8:42389339
chr19	19792335	intergenic	ZNF101(dist=1197),ZNF14(dist=28946)	+	Alu	no conservation	chr19:19792335
chr7	44872487	intronic	H2AFV	-	Alu	chimp	chr7:44872487
chr1	225974735	intronic	SRP9	+	Alu	no conservation	chr1:225974735
chrX	118673238	UTR3	CXorf56	-	Alu	both	chrX:118673238
chr3	196079608	downstream	UBXN7	-	Alu	chimp	chr3:196079608
chr10	104660776	ncRNA	C10orf32-AS3MT	+	Alu	chimp	chr10:104660776
chr20	25427815	UTR3	GINS1	+	Alu	no conservation	chr20:25427815
chr3	88215208	intergenic	C3orf38(dist=8093),EPHA3(dist=941466)	+	Alu	no conservation	chr3:88215208
chr11	31452835	UTR3	DNAJC24	+	Alu	both	chr11:31452835
chr6	43586642	UTR3	POLH	+	Alu	chimp	chr6:43586642
chr20	48735434	intronic	TMEM189-UBE2V1	-	Alu	no conservation	chr20:48735434
chr9	132270407	intronic	LINC00963	+	Alu	no conservation	chr9:132270407
chr3	138218887	intronic	CEP70	-	Alu	rhesus	chr3:138218887
chr4	17629377	intergenic	MED28(dist=3217),FAM184B(dist=4332)	+	Alu	no conservation	chr4:17629377
chr10	75536292	downstream	FUT11	+	Alu	no conservation	chr10:75536292
chr6	43586419	UTR3	POLH	+	Alu	chimp	chr6:43586419
chr17	80347528	UTR3	OGFOD3	-	Alu	both	chr17:80347528
chr1	109606535	downstream	TAF13	-	Alu	no conservation	chr1:109606535
chr16	31134454	intronic	KAT8	+	Alu	no conservation	chr16:31134454
chr19	11041778	downstream	C19orf52	+	Alu	no conservation	chr19:11041778
chr16	31134561	intronic	KAT8	+	Alu	no conservation	chr16:31134561
chr1	1595048	UTR3	SLC35E2B	-	Alu	both	chr1:1595048
chr11	108237976	UTR3	ATM	+	Alu	no conservation	chr11:108237976
chr17	60527723	downstream	METTL2A	+	Alu	no conservation	chr17:60527723
chr20	3850191	UTR3	MAVS	+	Alu	both	chr20:3850191
chrX	16781698	downstream	SYAP1	+	Alu	no conservation	chrX:16781698
chr1	19543459	UTR3	EMC1	-	Alu	no conservation	chr1:19543459
chr9	94054834	intronic	AUH	-	Alu	no conservation	chr9:94054834
chr19	20822427	intronic	ZNF626	-	Alu	no conservation	chr19:20822427
chr1	220231347	ncRNA	BPNT1	-	Alu	no conservation	chr1:220231347
chr16	4512810	intronic	NMRAL1	-	Alu	no conservation	chr16:4512810
chr8	121068026	intergenic	DEPTOR(dist=4869),COL14A1(dist=69321)	+	Alu	no conservation	chr8:121068026
chr19	57733558	UTR3	ZNF264	+	Alu	chimp	chr19:57733558
chr9	115237331	intergenic	HSDL2(dist=2646),KIAA1958(dist=11917)	+	Alu	no conservation	chr9:115237331
chr19	58372768	UTR3	ZNF587	+	Alu	no conservation	chr19:58372768
chr19	39983391	intergenic	TIMM50(dist=1863),DLL3(dist=6166)	+	Alu	no conservation	chr19:39983391
chr8	98741265	UTR3	MTDH	+	Alu	no conservation	chr8:98741265
chr3	183915708	intergenic	ABCF3(dist=3913),VWA5B2(dist=32609)	+	Alu	no conservation	chr3:183915708
chr12	120898978	UTR3	GATC	+	Alu	no conservation	chr12:120898978
chr6	43586914	UTR3	POLH	+	Alu	chimp	chr6:43586914
chr6	26172607	intergenic	HIST1H2BD(dist=1031),HIST1H2BE(dist=11417)	+	Alu	no conservation	chr6:26172607
chr1	53289852	UTR3	ZYG11B	+	Alu	chimp	chr1:53289852
chr10	15117851	UTR3	ACBD7	-	Alu	both	chr10:15117851
chr18	56418477	intergenic	MALT1(dist=1107),ZNF532(dist=111584)	+	Alu	chimp	chr18:56418477
chr8	121068147	intergenic	DEPTOR(dist=4990),COL14A1(dist=69200)	+	Alu	no conservation	chr8:121068147
chr19	37443089	UTR3	ZNF568	+	Alu	no conservation	chr19:37443089
chr1	6283439	UTR3	ICMT	-	Alu	no conservation	chr1:6283439
chrX	123046772	UTR3	XIAP	+	Alu	no conservation	chrX:123046772
chr1	109746565	UTR3	KIAA1324	+	Alu	chimp	chr1:109746565
chr11	62507240	intergenic	TTC9C(dist=1132),ZBTB3(dist=11195)	+	Alu	no conservation	chr11:62507240
chr10	38355862	intergenic	ZNF33A(dist=6867),ZNF37A(dist=27402)	+	Alu	no conservation	chr10:38355862
chr8	144737715	intergenic	ZNF623(dist=1815),ZNF707(dist=28907)	+	Alu	no conservation	chr8:144737715
chr1	155105231	intronic	EFNA1	+	Alu	no conservation	chr1:155105231
chr6	150046643	UTR3	NUP43	-	Alu	chimp	chr6:150046643
chr8	42883417	UTR3	HOOK3	+	Alu	both	chr8:42883417
chr20	25427949	UTR3	GINS1	+	Alu	no conservation	chr20:25427949
chr7	44872904	intronic	H2AFV	-	Alu	both	chr7:44872904
chr7	804715	intronic	HEATR2	+	Alu	no conservation	chr7:804715
chr17	3712086	UTR3	C17orf85	-	Alu	chimp	chr17:3712086
chr22	29194539	intronic	XBP1	-	Alu	no conservation	chr22:29194539
chr4	119633522	intergenic	METTL14(dist=1445),SEC24D(dist=10456)	+	Alu	no conservation	chr4:119633522
chr9	133581221	downstream	EXOSC2	+	Alu	no conservation	chr9:133581221
chr19	30190185	UTR3	C19orf12	-	Alu	rhesus	chr19:30190185
chr17	57351783	UTR3	GDPD1	+	Alu	rhesus	chr17:57351783
chr10	51733352	intergenic	TIMM23(dist=109966),AGAP6(dist=14726)	+	Alu	no conservation	chr10:51733352
chrX	54590940	UTR3	GNL3L	+	Alu	both	chrX:54590940
chr16	22296891	UTR3	EEF2K	+	Alu	both	chr16:22296891
chr1	28662072	UTR3	MED18	+	Alu	no conservation	chr1:28662072
chr19	53059955	downstream	ZNF808	+	Alu	chimp	chr19:53059955
chrX	46463205	UTR3	SLC9A7	-	Alu	no conservation	chrX:46463205
chr19	38124425	UTR3	ZFP30	-	Alu	both	chr19:38124425
chr22	18571421	UTR3	PEX26	+	Alu	both	chr22:18571421
chr7	128143512	downstream	METTL2B	+	Alu	no conservation	chr7:128143512
chr1	113672536	intergenic	LRIG2(dist=5194),LOC643441(dist=66868)	+	Alu	no conservation	chr1:113672536
chr10	73995138	UTR3	ANAPC16	+	Alu	chimp	chr10:73995138
chr6	26173431	intergenic	HIST1H2BD(dist=1855),HIST1H2BE(dist=10593)	+	Alu	no conservation	chr6:26173431
chr20	32292934	UTR3	PXMP4	-	Alu	no conservation	chr20:32292934
chr11	126166808	intergenic	TIRAP(dist=1980),DCPS(dist=6839)	+	Alu	no conservation	chr11:126166808
chr10	114209254	intronic	VTI1A	+	Alu	chimp	chr10:114209254
chr8	42876177	UTR3	HOOK3	+	Alu	chimp	chr8:42876177
chr2	201843471	UTR3	FAM126B	-	Alu	no conservation	chr2:201843471
chr8	121068148	intergenic	DEPTOR(dist=4991),COL14A1(dist=69199)	+	Alu	no conservation	chr8:121068148
chr1	247263559	UTR3	ZNF669	-	Alu	no conservation	chr1:247263559
chr20	3851667	UTR3	MAVS	+	Alu	both	chr20:3851667
chr3	15114293	UTR3	ZFYVE20	-	Alu	chimp	chr3:15114293
chrX	84345886	UTR3	APOOL	+	Alu	rhesus	chrX:84345886
chr6	74133914	downstream	MB21D1	-	Alu	no conservation	chr6:74133914
chr1	45975498	UTR3	MMACHC	+	Alu	chimp	chr1:45975498
chr6	43000052	intergenic	RRP36(dist=2715),CUL7(dist=5303)	+	Alu	no conservation	chr6:43000052
chr12	72096370	UTR3	TMEM19	+	Alu	no conservation	chr12:72096370
chr7	25159181	UTR3	CYCS	-	Alu	chimp	chr7:25159181
chr12	123211627	downstream	HCAR1	-	Alu	no conservation	chr12:123211627
chr16	67718523	UTR3	GFOD2	-	Alu	no conservation	chr16:67718523
chr14	74165292	UTR3	DNAL1	+	Alu	chimp	chr14:74165292
chr5	134236108	UTR3	TXNDC15	+	Alu	chimp	chr5:134236108
chr4	17803553	UTR3	DCAF16	-	Alu	no conservation	chr4:17803553
chr1	36065738	UTR3	PSMB2	-	Alu	no conservation	chr1:36065738
chr12	69160617	downstream	SLC35E3	+	Alu	chimp	chr12:69160617
chr9	36215240	UTR3	GNE	-	Alu	no conservation	chr9:36215240
chr19	53383600	UTR3	ZNF320	-	Alu	no conservation	chr19:53383600
chr1	179042623	UTR3	FAM20B	+	Alu	both	chr1:179042623
chr12	27576444	UTR3	ARNTL2	+	Alu	no conservation	chr12:27576444
chr4	57326236	UTR3	PAICS	+	Alu	chimp	chr4:57326236
chrX	123042979	UTR3	XIAP	+	Alu	no conservation	chrX:123042979
chr7	156764180	UTR3	NOM1	+	Alu	both	chr7:156764180
chr18	32827691	intronic	ZNF397	+	Alu	no conservation	chr18:32827691
chr19	53205800	downstream	ZNF611	-	Alu	no conservation	chr19:53205800
chr3	10194448	UTR3	VHL	+	Alu	no conservation	chr3:10194448
chr19	11945748	UTR3	ZNF440	+	Alu	no conservation	chr19:11945748
chr6	71298692	downstream	C6orf57	+	Alu	no conservation	chr6:71298692
chr12	120898943	UTR3	GATC	+	Alu	no conservation	chr12:120898943
chr3	196079621	downstream	UBXN7	-	Alu	chimp	chr3:196079621
chr13	50487390	UTR3	SPRYD7	-	Alu	both	chr13:50487390
chr11	126164873	downstream	TIRAP	+	Alu	no conservation	chr11:126164873
chr1	10044235	UTR3	NMNAT1	+	Alu	chimp	chr1:10044235
chr19	18476416	UTR3	PGPEP1	+	Alu	chimp	chr19:18476416
chr13	21948492	ncRNA	ZDHHC20	-	Alu	no conservation	chr13:21948492
chr5	134236761	UTR3	TXNDC15	+	Alu	chimp	chr5:134236761
chr19	44666249	intergenic	ZNF234(dist=1787),ZNF226(dist=2966)	+	Alu	no conservation	chr19:44666249
chr17	60527646	downstream	METTL2A	+	Alu	no conservation	chr17:60527646
chr1	46162413	intronic	IPP	-	Alu	no conservation	chr1:46162413
chr19	56890117	ncRNA	ZNF542	+	Alu	chimp	chr19:56890117
chr16	88784281	intronic	PIEZO1	-	Alu	no conservation	chr16:88784281
chr16	31134182	intronic	KAT8	+	Alu	no conservation	chr16:31134182
chr4	119635964	intergenic	METTL14(dist=3887),SEC24D(dist=8014)	+	Alu	no conservation	chr4:119635964
chr2	224621028	UTR3	AP1S3	-	Alu	no conservation	chr2:224621028
chr16	10625266	UTR3	EMP2	-	Alu	no conservation	chr16:10625266
chr19	57733670	UTR3	ZNF264	+	Alu	no conservation	chr19:57733670
chr12	51324467	UTR3	METTL7A	+	Alu	both	chr12:51324467
chrX	100265279	UTR3	TRMT2B	-	Alu	rhesus	chrX:100265279
chr3	182743963	intronic	MCCC1	-	Alu	no conservation	chr3:182743963
chr19	58357180	UTR3	ZNF587B	+	Alu	no conservation	chr19:58357180
chr3	197339992	downstream	LOC220729	-	Alu	no conservation	chr3:197339992
chr6	90344706	UTR3	LYRM2	-	Alu	chimp	chr6:90344706
chr1	145689028	intronic	LOC100288142,NBPF10	+	Alu	both	chr1:145689028
chr11	77780105	ncRNA	NDUFC2	-	Alu	both	chr11:77780105
chr18	65174501	UTR3	DSEL	-	Alu	chimp	chr18:65174501
chr16	50139140	UTR3	HEATR3	+	Alu	chimp	chr16:50139140
chr15	52206651	intergenic	TMOD3(dist=2320),LEO1(dist=23571)	+	Alu	no conservation	chr15:52206651
chr21	44263659	intronic	WDR4	-	Alu	no conservation	chr21:44263659
chr17	37410441	UTR3	FBXL20	-	Alu	both	chr17:37410441
chr2	216808974	UTR3	MREG	-	Alu	both	chr2:216808974
chr11	77779588	ncRNA	NDUFC2	-	Alu	both	chr11:77779588
chr19	36261578	intergenic	C19orf55(dist=1501),ARHGAP33(dist=4839)	+	Alu	no conservation	chr19:36261578
chr19	36261202	intergenic	C19orf55(dist=1125),ARHGAP33(dist=5215)	+	Alu	no conservation	chr19:36261202
chr6	43586149	UTR3	POLH	+	Alu	no conservation	chr6:43586149
chr6	42997547	downstream	RRP36	+	Alu	no conservation	chr6:42997547
chr12	98996017	downstream	SLC25A3	+	Alu	no conservation	chr12:98996017
chr11	769057	UTR3	PDDC1	-	Alu	both	chr11:769057
chr1	179042697	UTR3	FAM20B	+	Alu	chimp	chr1:179042697
chr11	43887734	intergenic	HSD17B12(dist=9565),ALKBH3(dist=14623)	+	Alu	no conservation	chr11:43887734
chr22	24970542	intergenic	SNRPD3(dist=2033),GGT1(dist=9176)	+	Alu	no conservation	chr22:24970542
chr19	53718951	ncRNA	ZNF818P	+	Alu	no conservation	chr19:53718951
chr19	39358803	UTR3	RINL	-	Alu	no conservation	chr19:39358803
chr11	66609537	intronic	C11orf80	+	Alu	no conservation	chr11:66609537
chr22	36884865	UTR3	FOXRED2	-	Alu	chimp	chr22:36884865
chrX	54593246	UTR3	GNL3L	+	Alu	chimp	chrX:54593246
chr8	11701323	UTR3	CTSB	-	Alu	no conservation	chr8:11701323
chrX	46465423	UTR3	SLC9A7	-	Alu	rhesus	chrX:46465423
chr4	153898289	UTR3	FHDC1	+	Alu	no conservation	chr4:153898289
chr11	62507285	intergenic	TTC9C(dist=1177),ZBTB3(dist=11150)	+	Alu	no conservation	chr11:62507285
chr5	118175214	UTR3	DTWD2	-	Alu	no conservation	chr5:118175214
chr1	159996805	downstream	PIGM	-	Alu	no conservation	chr1:159996805
chr1	6282236	UTR3	ICMT	-	Alu	chimp	chr1:6282236
chr17	57351645	UTR3	GDPD1	+	Alu	both	chr17:57351645
chr15	41591342	ncRNA	OIP5-AS1	+	Alu	no conservation	chr15:41591342
chr2	204170170	UTR3	CYP20A1	+	Alu	chimp	chr2:204170170
chr1	46163103	intronic	IPP	-	Alu	no conservation	chr1:46163103
chr17	35877304	UTR3	SYNRG	-	Alu	chimp	chr17:35877304
chr18	56418421	intergenic	MALT1(dist=1051),ZNF532(dist=111640)	+	Alu	both	chr18:56418421
chr18	20876381	UTR3	TMEM241	-	Alu	both	chr18:20876381
chr20	18468512	UTR3	RBBP9	-	Alu	no conservation	chr20:18468512
chr16	50139526	downstream	HEATR3	+	Alu	chimp	chr16:50139526
chr3	101542647	UTR3	NXPE3	+	Alu	no conservation	chr3:101542647
chr3	15113799	UTR3	ZFYVE20	-	Alu	rhesus	chr3:15113799
chr19	16967635	intronic	SIN3B	+	Alu	no conservation	chr19:16967635
chr10	73994040	UTR3	ANAPC16	+	Alu	chimp	chr10:73994040
chr7	44841928	UTR3	PPIA	+	Alu	no conservation	chr7:44841928
chr7	65621591	intergenic	CRCP(dist=2038),TPST1(dist=48668)	+	Alu	no conservation	chr7:65621591
chr14	53242639	UTR3	GNPNAT1	-	Alu	chimp	chr14:53242639
chr12	124146077	UTR3	GTF2H3	+	Alu	chimp	chr12:124146077
chr1	179042701	UTR3	FAM20B	+	Alu	no conservation	chr1:179042701
chr19	53066630	intergenic	ZNF808(dist=7327),ZNF701(dist=6896)	+	Alu	no conservation	chr19:53066630
chr6	25986614	UTR3	TRIM38	+	Alu	no conservation	chr6:25986614
chr5	130538137	UTR3	LYRM7	+	Alu	no conservation	chr5:130538137
chr11	16777891	UTR3	C11orf58	+	Alu	chimp	chr11:16777891
chr2	24225454	intergenic	UBXN2A(dist=1761),MFSD2B(dist=7499)	+	Alu	chimp	chr2:24225454
chr20	25428588	UTR3	GINS1	+	Alu	chimp	chr20:25428588
chr3	10194593	UTR3	VHL	+	Alu	no conservation	chr3:10194593
chr15	90442590	intronic	C15orf38-AP3S2	-	Alu	no conservation	chr15:90442590
chr14	62262664	UTR3	SNAPC1	+	Alu	chimp	chr14:62262664
chr9	116078139	UTR3	WDR31	-	Alu	chimp	chr9:116078139
chr2	204170105	UTR3	CYP20A1	+	Alu	both	chr2:204170105
chr2	201774261	downstream	ORC2	-	Alu	chimp	chr2:201774261
chr19	57817105	intergenic	ZNF460(dist=11669),ZNF543(dist=14760)	+	Alu	no conservation	chr19:57817105
chrX	123045073	UTR3	XIAP	+	Alu	rhesus	chrX:123045073
chr14	50713139	UTR3	L2HGDH	-	Alu	chimp	chr14:50713139
chr3	52449313	intronic	PHF7	+	Alu	no conservation	chr3:52449313
chr13	41384489	ncRNA	SLC25A15	+	Alu	no conservation	chr13:41384489
chr1	46163034	intronic	IPP	-	Alu	no conservation	chr1:46163034
chr7	44080886	intronic	LINC00957	+	Alu	no conservation	chr7:44080886
chr4	57326082	UTR3	PAICS	+	Alu	rhesus	chr4:57326082
chr7	128145030	intergenic	METTL2B(dist=2052),FLJ45340(dist=136265)	+	Alu	no conservation	chr7:128145030
chr1	36067752	UTR3	PSMB2	-	Alu	chimp	chr1:36067752
chr2	128952024	UTR3	UGGT1	+	Alu	chimp	chr2:128952024
chr10	82194876	intergenic	FAM213A(dist=2123),TSPAN14(dist=19162)	+	Alu	no conservation	chr10:82194876
chr2	86249961	ncRNA	LOC90784	-	Alu	chimp	chr2:86249961
chr3	188597858	UTR3	LPP	+	Alu	no conservation	chr3:188597858
chr20	44513464	UTR3	ZSWIM1	+	Alu	chimp	chr20:44513464
chr5	37291618	downstream	NUP155	-	Alu	chimp	chr5:37291618
chr8	121067216	intergenic	DEPTOR(dist=4059),COL14A1(dist=70131)	+	Alu	no conservation	chr8:121067216
chr12	133347372	UTR3	GOLGA3	-	Alu	chimp	chr12:133347372
chr2	128951006	UTR3	UGGT1	+	Alu	chimp	chr2:128951006
chr3	45722430	ncRNA	LIMD1	+	Alu	no conservation	chr3:45722430
chr1	67874859	UTR3	SERBP1	-	Alu	both	chr1:67874859
chr3	155660151	intergenic	GMPS(dist=4631),KCNAB1(dist=178186)	+	Alu	no conservation	chr3:155660151
chr19	53998659	intergenic	ZNF813(dist=1113),ZNF331(dist=25518)	+	Alu	no conservation	chr19:53998659
chr2	85775258	UTR3	GGCX	-	Alu	no conservation	chr2:85775258
chr1	3729867	UTR3	CEP104	-	Alu	no conservation	chr1:3729867
chr18	65174489	UTR3	DSEL	-	Alu	chimp	chr18:65174489
chr12	64585595	downstream	C12orf66	-	Alu	no conservation	chr12:64585595
chr16	28966627	intronic	NFATC2IP	+	Alu	no conservation	chr16:28966627
chr19	36261524	intergenic	C19orf55(dist=1447),ARHGAP33(dist=4893)	+	Alu	no conservation	chr19:36261524
chr1	220231484	ncRNA	BPNT1	-	Alu	both	chr1:220231484
chr19	58808909	intergenic	ZNF8(dist=1655),ZSCAN22(dist=29476)	+	Alu	no conservation	chr19:58808909
chrX	100265349	UTR3	TRMT2B	-	Alu	no conservation	chrX:100265349
chr16	66923468	UTR3	PDP2	+	Alu	both	chr16:66923468
chr14	75202544	UTR3	FCF1	+	Alu	no conservation	chr14:75202544
chr20	32293069	UTR3	PXMP4	-	Alu	chimp	chr20:32293069
chr21	44331626	intergenic	NDUFV3(dist=1853),PKNOX1(dist=63017)	+	Alu	no conservation	chr21:44331626
chr2	206987732	downstream	NDUFS1	-	Alu	rhesus	chr2:206987732
chr13	21949038	ncRNA	ZDHHC20	-	Alu	no conservation	chr13:21949038
chr10	104660585	ncRNA	C10orf32-AS3MT	+	Alu	no conservation	chr10:104660585
chr2	216808781	UTR3	MREG	-	Alu	both	chr2:216808781
chr8	42878878	UTR3	HOOK3	+	Alu	both	chr8:42878878
chr21	34636384	UTR3	IFNAR2	+	Alu	no conservation	chr21:34636384
chr22	26120928	UTR3	ADRBK2	+	Alu	both	chr22:26120928
chr3	155660961	intergenic	GMPS(dist=5441),KCNAB1(dist=177376)	+	Alu	no conservation	chr3:155660961
chr2	10076828	intergenic	TAF1B(dist=2283),GRHL1(dist=14964)	+	Alu	no conservation	chr2:10076828
chr16	70609150	UTR3	SF3B3	+	Alu	no conservation	chr16:70609150
chr2	128950498	UTR3	UGGT1	+	Alu	both	chr2:128950498
chr20	19979180	intronic	RIN2	+	Alu	no conservation	chr20:19979180
chr6	33270377	intronic	TAPBP	-	Alu	no conservation	chr6:33270377
chr6	109784327	UTR3	ZBTB24	-	Alu	both	chr6:109784327
chr16	67715872	UTR3	GFOD2	-	Alu	both	chr16:67715872
chr7	6012711	downstream	PMS2	-	Alu	chimp	chr7:6012711
chr19	36261685	intergenic	C19orf55(dist=1608),ARHGAP33(dist=4732)	+	Alu	no conservation	chr19:36261685
chr19	4653673	UTR3	TNFAIP8L1	+	Alu	chimp	chr19:4653673
chr12	72096863	UTR3	TMEM19	+	Alu	no conservation	chr12:72096863
chrX	46464006	UTR3	SLC9A7	-	Alu	no conservation	chrX:46464006
chr12	54634284	UTR3	CBX5	-	Alu	both	chr12:54634284
chr19	53383412	UTR3	ZNF320	-	Alu	no conservation	chr19:53383412
chr7	128110345	intergenic	HILPDA(dist=11873),METTL2B(dist=6438)	+	Alu	no conservation	chr7:128110345
chr2	37331750	downstream	EIF2AK2	-	Alu	both	chr2:37331750
chr16	11928924	UTR3	RSL1D1	-	Alu	both	chr16:11928924
chr2	206987340	downstream	NDUFS1	-	Alu	chimp	chr2:206987340
chr20	32234511	UTR3	CBFA2T2	+	Alu	no conservation	chr20:32234511
chr3	196079389	downstream	UBXN7	-	Alu	no conservation	chr3:196079389
chr13	21949107	ncRNA	ZDHHC20	-	Alu	no conservation	chr13:21949107
chr17	4929783	UTR3	KIF1C	+	Alu	chimp	chr17:4929783
chr19	57733516	UTR3	ZNF264	+	Alu	no conservation	chr19:57733516
chr15	65442476	downstream	CLPX	-	Alu	both	chr15:65442476
chr3	57612389	UTR3	DENND6A	-	Alu	chimp	chr3:57612389
chr22	36057284	UTR3	APOL6	+	Alu	chimp	chr22:36057284
chr12	98942621	UTR3	TMPO	+	Alu	chimp	chr12:98942621
chr15	90819471	intergenic	NGRN(dist=4028),GABARAPL3(dist=70292)	+	Alu	both	chr15:90819471
chr4	57326329	UTR3	PAICS	+	Alu	no conservation	chr4:57326329
chr16	9204748	intronic	C16orf72	+	Alu	both	chr16:9204748
chr1	62915404	intronic	USP1	+	Alu	no conservation	chr1:62915404
chr11	77779709	ncRNA	NDUFC2	-	Alu	chimp	chr11:77779709
chr8	42388514	intronic	SLC20A2	-	Alu	no conservation	chr8:42388514
chr2	128950475	UTR3	UGGT1	+	Alu	both	chr2:128950475
chr8	96257747	UTR3	C8orf37	-	Alu	no conservation	chr8:96257747
chr3	15114486	UTR3	ZFYVE20	-	Alu	no conservation	chr3:15114486
chr2	24225065	intergenic	UBXN2A(dist=1372),MFSD2B(dist=7888)	+	Alu	rhesus	chr2:24225065
chr4	106767880	UTR3	GSTCD	+	Alu	chimp	chr4:106767880
chr6	42856047	intergenic	RPL7L1(dist=1316),C6orf226(dist=1956)	+	Alu	no conservation	chr6:42856047
chr20	32294027	UTR3	PXMP4	-	Alu	no conservation	chr20:32294027
chr6	25986535	UTR3	TRIM38	+	Alu	no conservation	chr6:25986535
chr13	21948570	ncRNA	ZDHHC20	-	Alu	no conservation	chr13:21948570
chr13	21949110	ncRNA	ZDHHC20	-	Alu	no conservation	chr13:21949110
chr2	99812897	UTR3	MRPL30	+	Alu	no conservation	chr2:99812897
chr8	42389043	intronic	SLC20A2	-	Alu	no conservation	chr8:42389043
chr18	29651124	UTR3	RNF125	+	Alu	rhesus	chr18:29651124
chr2	85773401	UTR3	GGCX	-	Alu	no conservation	chr2:85773401
chr7	25159167	UTR3	CYCS	-	Alu	both	chr7:25159167
chr2	113962951	intergenic	PSD4(dist=2274),PAX8(dist=10623)	+	Alu	no conservation	chr2:113962951
chr1	36065708	UTR3	PSMB2	-	Alu	chimp	chr1:36065708
chr6	42048167	UTR3	TAF8	+	Alu	both	chr6:42048167
chr5	68576744	UTR3	CCDC125	-	Alu	chimp	chr5:68576744
chr2	96915106	downstream	TMEM127	-	Alu	no conservation	chr2:96915106
chr17	73885939	UTR3	TRIM65	-	Alu	rhesus	chr17:73885939
chr19	13871000	intronic	CCDC130	+	Alu	no conservation	chr19:13871000
chr20	18468981	UTR3	RBBP9	-	Alu	no conservation	chr20:18468981
chr1	3729317	UTR3	CEP104	-	Alu	both	chr1:3729317
chr8	42878293	UTR3	HOOK3	+	Alu	rhesus	chr8:42878293
chr15	52206485	intergenic	TMOD3(dist=2154),LEO1(dist=23737)	+	Alu	no conservation	chr15:52206485
chr19	40537401	UTR3	ZNF780B	-	Alu	no conservation	chr19:40537401
chrX	16782071	intergenic	SYAP1(dist=1264),TXLNG(dist=22484)	+	Alu	no conservation	chrX:16782071
chr22	41327462	UTR3	XPNPEP3	+	Alu	chimp	chr22:41327462
chr20	19979118	intronic	RIN2	+	Alu	no conservation	chr20:19979118
chr6	43586151	UTR3	POLH	+	Alu	both	chr6:43586151
chr2	208619650	UTR3	CCNYL1	+	Alu	no conservation	chr2:208619650
chr4	73922675	UTR3	COX18	-	Alu	both	chr4:73922675
chr8	96258302	UTR3	C8orf37	-	Alu	chimp	chr8:96258302
chr3	197612431	intergenic	LRCH3(dist=13975),IQCG(dist=3515)	+	Alu	no conservation	chr3:197612431
chr1	179042580	UTR3	FAM20B	+	Alu	both	chr1:179042580
chr7	77411059	intergenic	RSBN1L(dist=1939),TMEM60(dist=11986)	+	Alu	no conservation	chr7:77411059
chr1	36067677	UTR3	PSMB2	-	Alu	chimp	chr1:36067677
chr2	206987108	downstream	NDUFS1	-	Alu	chimp	chr2:206987108
chr15	90441208	intronic	C15orf38-AP3S2	-	Alu	no conservation	chr15:90441208
chr19	34961567	downstream	UBA2	+	Alu	no conservation	chr19:34961567
chr1	220231946	ncRNA	BPNT1	-	Alu	chimp	chr1:220231946
chr7	25161079	UTR3	CYCS	-	Alu	both	chr7:25161079
chrX	84345903	UTR3	APOOL	+	Alu	no conservation	chrX:84345903
chr8	42389287	intronic	SLC20A2	-	Alu	no conservation	chr8:42389287
chr1	16557718	downstream	RSG1	-	Alu	no conservation	chr1:16557718
chr1	212989565	UTR3	TATDN3	+	Alu	chimp	chr1:212989565
chr9	132268960	intronic	LINC00963	+	Alu	no conservation	chr9:132268960
chr1	62914735	intronic	USP1	+	Alu	no conservation	chr1:62914735
chr11	31452750	UTR3	DNAJC24	+	Alu	chimp	chr11:31452750
chr10	75009842	ncRNA	MRPS16	-	Alu	no conservation	chr10:75009842
chr5	125961447	UTR3	PHAX	+	Alu	chimp	chr5:125961447
chr11	82802333	intergenic	RAB30-AS1(dist=17579),PCF11(dist=65804)	+	Alu	no conservation	chr11:82802333
chr1	160965379	UTR3	F11R	-	Alu	chimp	chr1:160965379
chr1	53289686	UTR3	ZYG11B	+	Alu	both	chr1:53289686
chr16	67717028	UTR3	GFOD2	-	Alu	no conservation	chr16:67717028
chr11	768078	UTR3	PDDC1	-	Alu	no conservation	chr11:768078
chrX	218555	UTR3	PLCXD1	+	Alu	no conservation	chrX:218555
chr19	57733557	UTR3	ZNF264	+	Alu	chimp	chr19:57733557
chr10	73995063	UTR3	ANAPC16	+	Alu	no conservation	chr10:73995063
chr2	223424344	downstream	SGPP2	+	Alu	chimp	chr2:223424344
chr15	90819939	intergenic	NGRN(dist=4496),GABARAPL3(dist=69824)	+	Alu	chimp	chr15:90819939
chr19	58376820	downstream	ZNF587	+	Alu	no conservation	chr19:58376820
chr19	36261079	intergenic	C19orf55(dist=1002),ARHGAP33(dist=5338)	+	Alu	no conservation	chr19:36261079
chr19	12189075	downstream	ZNF844	+	Alu	chimp	chr19:12189075
chr16	4512263	intronic	NMRAL1	-	Alu	no conservation	chr16:4512263
chrX	84345871	UTR3	APOOL	+	Alu	rhesus	chrX:84345871
chr19	58356393	UTR3	ZNF587B	+	Alu	no conservation	chr19:58356393
chr3	58307925	intergenic	RPP14(dist=2005),PXK(dist=10692)	+	Alu	no conservation	chr3:58307925
chr10	73994992	UTR3	ANAPC16	+	Alu	chimp	chr10:73994992
chr22	36662276	UTR3	APOL1	+	Alu	no conservation	chr22:36662276
chr19	19793875	intergenic	ZNF101(dist=2737),ZNF14(dist=27406)	+	Alu	no conservation	chr19:19793875
chr13	21949165	ncRNA	ZDHHC20	-	Alu	no conservation	chr13:21949165
chr8	98741390	UTR3	MTDH	+	Alu	chimp	chr8:98741390
chr19	20310364	UTR3	ZNF486	+	Alu	no conservation	chr19:20310364
chr10	114209714	intronic	VTI1A	+	Alu	chimp	chr10:114209714
chr19	56890053	ncRNA	ZNF542	+	Alu	no conservation	chr19:56890053
chr19	40537163	UTR3	ZNF780B	-	Alu	no conservation	chr19:40537163
chr9	133580397	UTR3	EXOSC2	+	Alu	chimp	chr9:133580397
chr11	16777943	UTR3	C11orf58	+	Alu	chimp	chr11:16777943
chr8	30536583	UTR3	GSR	-	Alu	both	chr8:30536583
chr19	46053340	UTR3	OPA3	-	Alu	rhesus	chr19:46053340
chr19	16661491	UTR3	SLC35E1	-	Alu	no conservation	chr19:16661491
chr1	46162296	intronic	IPP	-	Alu	no conservation	chr1:46162296
chr15	60714926	UTR3	NARG2	-	Alu	chimp	chr15:60714926
chr4	139968532	intergenic	CCRN4L(dist=1437),ELF2(dist=10339)	+	Alu	no conservation	chr4:139968532
chr16	9204827	intronic	C16orf72	+	Alu	both	chr16:9204827
chr1	204521159	UTR3	MDM4	+	Alu	no conservation	chr1:204521159
chr2	24224710	intergenic	UBXN2A(dist=1017),MFSD2B(dist=8243)	+	Alu	no conservation	chr2:24224710
chr6	71298643	downstream	C6orf57	+	Alu	chimp	chr6:71298643
chr20	5980697	intergenic	MCM8(dist=4866),CRLS1(dist=6042)	+	Alu	no conservation	chr20:5980697
chr5	34906750	UTR3	RAD1	-	Alu	chimp	chr5:34906750
chr1	150281725	downstream	MRPS21	+	Alu	no conservation	chr1:150281725
chr17	73940193	UTR3	ACOX1	-	Alu	both	chr17:73940193
chr19	20804148	UTR3	ZNF626	-	Alu	no conservation	chr19:20804148
chr17	35971923	downstream	DDX52	-	Alu	chimp	chr17:35971923
chr19	56890118	ncRNA	ZNF542	+	Alu	chimp	chr19:56890118
chr1	53289759	UTR3	ZYG11B	+	Alu	chimp	chr1:53289759
chr10	28810229	ncRNA	WAC-AS1	-	Alu	no conservation	chr10:28810229
chr19	57816287	intergenic	ZNF460(dist=10851),ZNF543(dist=15578)	+	Alu	no conservation	chr19:57816287
chr19	19792288	intergenic	ZNF101(dist=1150),ZNF14(dist=28993)	+	Alu	no conservation	chr19:19792288
chr20	35409722	intronic	SOGA1	-	Alu	no conservation	chr20:35409722
chr14	53242478	UTR3	GNPNAT1	-	Alu	chimp	chr14:53242478
chr1	2298202	intronic	MORN1	-	Alu	no conservation	chr1:2298202
chrX	118672573	UTR3	CXorf56	-	Alu	no conservation	chrX:118672573
chr4	73922672	UTR3	COX18	-	Alu	both	chr4:73922672
chr19	39981398	UTR3	TIMM50	+	Alu	no conservation	chr19:39981398
chr13	41385363	ncRNA	SLC25A15	+	Alu	no conservation	chr13:41385363
chr19	59093998	ncRNA	MGC2752	+	Alu	no conservation	chr19:59093998
chr15	90441086	intronic	C15orf38-AP3S2	-	Alu	no conservation	chr15:90441086
chr5	134236129	UTR3	TXNDC15	+	Alu	chimp	chr5:134236129
chr1	179044092	UTR3	FAM20B	+	Alu	chimp	chr1:179044092
chr6	42997417	downstream	RRP36	+	Alu	no conservation	chr6:42997417
chr19	38124284	UTR3	ZFP30	-	Alu	chimp	chr19:38124284
chr8	42388515	intronic	SLC20A2	-	Alu	no conservation	chr8:42388515
chrX	77083645	UTR3	MAGT1	-	Alu	chimp	chrX:77083645
chr4	165998091	UTR3	TMEM192	-	Alu	rhesus	chr4:165998091
chr2	85773708	UTR3	GGCX	-	Alu	no conservation	chr2:85773708
chr7	17384832	UTR3	AHR	+	Alu	chimp	chr7:17384832
chr19	7087297	UTR3	ZNF557	+	Alu	both	chr19:7087297
chr4	89180117	UTR3	PPM1K	-	Alu	chimp	chr4:89180117
chr19	9761468	UTR3	ZNF562	-	Alu	chimp	chr19:9761468
chr5	34906661	UTR3	RAD1	-	Alu	both	chr5:34906661
chrX	118672672	UTR3	CXorf56	-	Alu	rhesus	chrX:118672672
chr19	19792994	intergenic	ZNF101(dist=1856),ZNF14(dist=28287)	+	Alu	no conservation	chr19:19792994
chr14	50713392	UTR3	L2HGDH	-	Alu	both	chr14:50713392
chr8	37998114	downstream	ASH2L	+	Alu	no conservation	chr8:37998114
chr1	1344423	intergenic	MRPL20(dist=1730),ANKRD65(dist=9377)	+	Alu	no conservation	chr1:1344423
chr16	29679533	UTR3	SPN	+	Alu	no conservation	chr16:29679533
chr19	19793168	intergenic	ZNF101(dist=2030),ZNF14(dist=28113)	+	Alu	no conservation	chr19:19793168
chr19	20824450	intronic	ZNF626	-	Alu	no conservation	chr19:20824450
chr6	3022184	ncRNA	HTATSF1P2	-	Alu	no conservation	chr6:3022184
chr5	43380782	downstream	CCL28	-	Alu	no conservation	chr5:43380782
chr7	56011966	intergenic	ZNF713(dist=3533),MRPS17(dist=7645)	+	Alu	no conservation	chr7:56011966
chr17	79530590	intronic	NPLOC4	-	Alu	no conservation	chr17:79530590
chr3	155658938	intergenic	GMPS(dist=3418),KCNAB1(dist=179399)	+	Alu	no conservation	chr3:155658938
chr21	44264056	intronic	WDR4	-	Alu	chimp	chr21:44264056
chr2	204168687	UTR3	CYP20A1	+	Alu	no conservation	chr2:204168687
chr19	58355762	UTR3	ZNF587B	+	Alu	no conservation	chr19:58355762
chr1	38326700	UTR3	INPP5B	-	Alu	no conservation	chr1:38326700
chr22	44347074	intergenic	PNPLA3(dist=3626),SAMM50(dist=4187)	+	Alu	no conservation	chr22:44347074
chr4	40754339	intronic	NSUN7	+	Alu	no conservation	chr4:40754339
chr4	57326131	UTR3	PAICS	+	Alu	both	chr4:57326131
chr1	145689105	intronic	LOC100288142,NBPF10	+	Alu	rhesus	chr1:145689105
chr15	52205954	intergenic	TMOD3(dist=1623),LEO1(dist=24268)	+	Alu	no conservation	chr15:52205954
chr10	82193768	intergenic	FAM213A(dist=1015),TSPAN14(dist=20270)	+	Alu	no conservation	chr10:82193768
chr11	16778078	UTR3	C11orf58	+	Alu	chimp	chr11:16778078
chr19	7085983	UTR3	ZNF557	+	Alu	both	chr19:7085983
chr19	21722324	intergenic	ZNF429(dist=1245),ZNF100(dist=184519)	+	Alu	no conservation	chr19:21722324
chr16	31134804	intronic	KAT8	+	Alu	no conservation	chr16:31134804
chr2	86251145	upstream	LOC90784	-	Alu	no conservation	chr2:86251145
chr19	58268472	UTR3	ZNF776	+	Alu	chimp	chr19:58268472
chr12	125512105	intergenic	BRI3BP(dist=1756),AACS(dist=37820)	+	Alu	chimp	chr12:125512105
chr20	48121480	UTR3	PTGIS	-	Alu	chimp	chr20:48121480
chr1	53290190	UTR3	ZYG11B	+	Alu	chimp	chr1:53290190
chr17	16287108	intergenic	UBB(dist=1054),TRPV2(dist=31748)	+	Alu	no conservation	chr17:16287108
chr20	5978103	intergenic	MCM8(dist=2272),CRLS1(dist=8636)	+	Alu	no conservation	chr20:5978103
chr19	13870306	intronic	CCDC130	+	Alu	no conservation	chr19:13870306
chr1	46162287	intronic	IPP	-	Alu	no conservation	chr1:46162287
chr1	28661576	UTR3	MED18	+	Alu	chimp	chr1:28661576
chrX	118673269	UTR3	CXorf56	-	Alu	both	chrX:118673269
chr4	57326960	UTR3	PAICS	+	Alu	no conservation	chr4:57326960
chr12	109180419	UTR3	SSH1	-	Alu	both	chr12:109180419
chr6	42997620	downstream	RRP36	+	Alu	no conservation	chr6:42997620
chr4	71682432	UTR3	GRSF1	-	Alu	both	chr4:71682432
chr7	86816786	intronic	DMTF1	+	Alu	no conservation	chr7:86816786
chr19	16661421	UTR3	SLC35E1	-	Alu	no conservation	chr19:16661421
chr15	41597647	intergenic	OIP5-AS1(dist=5852),OIP5(dist=3819)	+	Alu	rhesus	chr15:41597647
chr8	52733907	intronic	PCMTD1	-	Alu	no conservation	chr8:52733907
chr17	37915561	UTR3	IKZF3	-	Alu	no conservation	chr17:37915561
chr9	130557501	intergenic	CDK9(dist=4449),FPGS(dist=7653)	+	Alu	no conservation	chr9:130557501
chr19	11560921	intronic	PRKCSH	+	Alu	no conservation	chr19:11560921
chr8	30536603	UTR3	GSR	-	Alu	both	chr8:30536603
chr1	225976320	intronic	SRP9	+	Alu	no conservation	chr1:225976320
chr2	32533761	intergenic	YIPF4(dist=2103),BIRC6(dist=48335)	+	Alu	no conservation	chr2:32533761
chr9	133581233	downstream	EXOSC2	+	Alu	no conservation	chr9:133581233
chr12	69160012	downstream	SLC35E3	+	Alu	chimp	chr12:69160012
chrX	54589183	UTR3	GNL3L	+	Alu	chimp	chrX:54589183
chr7	806826	intronic	HEATR2	+	Alu	no conservation	chr7:806826
chr17	35970301	upstream	SYNRG	-	Alu	no conservation	chr17:35970301
chr1	6582689	UTR3	NOL9	-	Alu	rhesus	chr1:6582689
chr20	18469109	UTR3	RBBP9	-	Alu	no conservation	chr20:18469109
chr22	24969800	intergenic	SNRPD3(dist=1291),GGT1(dist=9918)	+	Alu	no conservation	chr22:24969800
chr21	44331621	intergenic	NDUFV3(dist=1848),PKNOX1(dist=63022)	+	Alu	no conservation	chr21:44331621
chrX	84345835	UTR3	APOOL	+	Alu	rhesus	chrX:84345835
chr1	45975266	UTR3	MMACHC	+	Alu	chimp	chr1:45975266
chr2	201755877	intronic	NIF3L1	+	Alu	no conservation	chr2:201755877
chr19	59095456	ncRNA	MGC2752	+	Alu	rhesus	chr19:59095456
chr12	98943103	UTR3	TMPO	+	Alu	chimp	chr12:98943103
chrX	77084042	UTR3	MAGT1	-	Alu	rhesus	chrX:77084042
chr16	10625313	UTR3	EMP2	-	Alu	no conservation	chr16:10625313
chr1	35567345	intronic	ZMYM1	+	Alu	no conservation	chr1:35567345
chr7	17384686	UTR3	AHR	+	Alu	no conservation	chr7:17384686
chr13	45604640	intergenic	KIAA1704(dist=2236),GTF2F2(dist=89991)	+	Alu	rhesus	chr13:45604640
chr1	38327584	UTR3	INPP5B	-	Alu	chimp	chr1:38327584
chr1	168218736	intergenic	ANKRD36BP1(dist=2068),TBX19(dist=31542)	+	Alu	no conservation	chr1:168218736
chr14	31564650	UTR3	AP4S1	+	Alu	no conservation	chr14:31564650
chr3	45721990	ncRNA	LIMD1	+	Alu	no conservation	chr3:45721990
chr15	81268275	UTR3	MESDC2	-	Alu	chimp	chr15:81268275
chr19	58638753	UTR3	ZNF329	-	Alu	both	chr19:58638753
chr17	37410567	UTR3	FBXL20	-	Alu	rhesus	chr17:37410567
chr1	6283305	UTR3	ICMT	-	Alu	both	chr1:6283305
chr2	201842317	UTR3	FAM126B	-	Alu	no conservation	chr2:201842317
chr14	100763361	intronic	SLC25A29	-	Alu	no conservation	chr14:100763361
chr16	11929106	UTR3	RSL1D1	-	Alu	chimp	chr16:11929106
chr8	42878657	UTR3	HOOK3	+	Alu	chimp	chr8:42878657
chr11	62506416	downstream	TTC9C	+	Alu	no conservation	chr11:62506416
chr2	204167956	UTR3	CYP20A1	+	Alu	chimp	chr2:204167956
chr2	24225379	intergenic	UBXN2A(dist=1686),MFSD2B(dist=7574)	+	Alu	no conservation	chr2:24225379
chr1	220231275	ncRNA	BPNT1	-	Alu	both	chr1:220231275
chr19	19793292	intergenic	ZNF101(dist=2154),ZNF14(dist=27989)	+	Alu	no conservation	chr19:19793292
chr22	44345318	intergenic	PNPLA3(dist=1870),SAMM50(dist=5943)	+	Alu	no conservation	chr22:44345318
chr2	128951941	UTR3	UGGT1	+	Alu	chimp	chr2:128951941
chr1	28662105	UTR3	MED18	+	Alu	chimp	chr1:28662105
chr3	196079691	downstream	UBXN7	-	Alu	chimp	chr3:196079691
chr1	159996710	downstream	PIGM	-	Alu	no conservation	chr1:159996710
chr20	32294180	UTR3	PXMP4	-	Alu	chimp	chr20:32294180
chr5	43381613	UTR3	CCL28	-	Alu	chimp	chr5:43381613
chr19	46053329	UTR3	OPA3	-	Alu	no conservation	chr19:46053329
chr1	19586455	UTR3	MRTO4	+	Alu	no conservation	chr1:19586455
chr6	42856110	intergenic	RPL7L1(dist=1379),C6orf226(dist=1893)	+	Alu	no conservation	chr6:42856110
chr8	56980133	downstream	RPS20	-	Alu	chimp	chr8:56980133
chr2	172178501	UTR3	METTL8	-	Alu	chimp	chr2:172178501
chr20	18469048	UTR3	RBBP9	-	Alu	no conservation	chr20:18469048
chr4	139966877	UTR3	CCRN4L	+	Alu	no conservation	chr4:139966877
chr7	65622507	intergenic	CRCP(dist=2954),TPST1(dist=47752)	+	Alu	no conservation	chr7:65622507
chr22	36057355	UTR3	APOL6	+	Alu	no conservation	chr22:36057355
chr17	29861403	UTR3	RAB11FIP4	+	Alu	both	chr17:29861403
chr7	65623066	intergenic	CRCP(dist=3513),TPST1(dist=47193)	+	Alu	no conservation	chr7:65623066
chr1	179042616	UTR3	FAM20B	+	Alu	chimp	chr1:179042616
chr17	16286605	downstream	UBB	+	Alu	no conservation	chr17:16286605
chr19	7085277	UTR3	ZNF557	+	Alu	chimp	chr19:7085277
chr2	32534875	intergenic	YIPF4(dist=3217),BIRC6(dist=47221)	+	Alu	both	chr2:32534875
chr19	11042909	intergenic	C19orf52(dist=1993),SMARCA4(dist=28689)	+	Alu	no conservation	chr19:11042909
chr19	53146331	intronic	ZNF83	-	Alu	no conservation	chr19:53146331
chr19	39982620	intergenic	TIMM50(dist=1092),DLL3(dist=6937)	+	Alu	no conservation	chr19:39982620
chr1	28825331	UTR3	PHACTR4	+	Alu	chimp	chr1:28825331
chr1	19543349	UTR3	EMC1	-	Alu	no conservation	chr1:19543349
chr7	128109668	intergenic	HILPDA(dist=11196),METTL2B(dist=7115)	+	Alu	no conservation	chr7:128109668
chr19	12024893	UTR3	ZNF69	+	Alu	no conservation	chr19:12024893
chr4	153898290	UTR3	FHDC1	+	Alu	no conservation	chr4:153898290
chr7	4810144	UTR3	FOXK1	+	Alu	chimp	chr7:4810144
chr7	128143606	downstream	METTL2B	+	Alu	no conservation	chr7:128143606
chrX	16783019	intergenic	SYAP1(dist=2212),TXLNG(dist=21536)	+	Alu	chimp	chrX:16783019
chr6	32973015	UTR3	HLA-DOA	-	Alu	chimp	chr6:32973015
chr13	45605029	intergenic	KIAA1704(dist=2625),GTF2F2(dist=89602)	+	Alu	no conservation	chr13:45605029
chrX	46464024	UTR3	SLC9A7	-	Alu	no conservation	chrX:46464024
chr20	44513463	UTR3	ZSWIM1	+	Alu	chimp	chr20:44513463
chr2	128952084	UTR3	UGGT1	+	Alu	no conservation	chr2:128952084
chr11	66452092	downstream	SPTBN2	-	Alu	no conservation	chr11:66452092
chr5	149363968	UTR3	SLC26A2	+	Alu	no conservation	chr5:149363968
chr12	69242918	intergenic	MDM2(dist=3594),CPM(dist=2038)	+	Alu	no conservation	chr12:69242918
chr9	36215077	UTR3	GNE	-	Alu	no conservation	chr9:36215077
chr19	11561032	intronic	PRKCSH	+	Alu	no conservation	chr19:11561032
chr2	114226849	intronic	CBWD2	+	Alu	no conservation	chr2:114226849
chrX	123046680	UTR3	XIAP	+	Alu	both	chrX:123046680
chr1	179042719	UTR3	FAM20B	+	Alu	no conservation	chr1:179042719
chr14	90262680	downstream	EFCAB11	-	Alu	no conservation	chr14:90262680
chr1	109746797	UTR3	KIAA1324	+	Alu	both	chr1:109746797
chr19	58814497	intergenic	ZNF8(dist=7243),ZSCAN22(dist=23888)	+	Alu	no conservation	chr19:58814497
chrX	123046599	UTR3	XIAP	+	Alu	chimp	chrX:123046599
chr19	57732498	UTR3	ZNF264	+	Alu	chimp	chr19:57732498
chr8	11701283	UTR3	CTSB	-	Alu	rhesus	chr8:11701283
chr16	81063245	UTR3	CENPN	+	Alu	chimp	chr16:81063245
chr7	805399	intronic	HEATR2	+	Alu	no conservation	chr7:805399
chr1	204521712	UTR3	MDM4	+	Alu	no conservation	chr1:204521712
chr12	51324627	UTR3	METTL7A	+	Alu	rhesus	chr12:51324627
chr16	11929203	UTR3	RSL1D1	-	Alu	both	chr16:11929203
chrX	123043061	UTR3	XIAP	+	Alu	no conservation	chrX:123043061
chr3	57551436	intergenic	PDE12(dist=3668),ARF4(dist=5654)	+	Alu	no conservation	chr3:57551436
chr19	57733555	UTR3	ZNF264	+	Alu	chimp	chr19:57733555
chr1	46163466	intronic	IPP	-	Alu	no conservation	chr1:46163466
chr13	21948577	ncRNA	ZDHHC20	-	Alu	no conservation	chr13:21948577
chr8	121067224	intergenic	DEPTOR(dist=4067),COL14A1(dist=70123)	+	Alu	no conservation	chr8:121067224
chr8	1730500	UTR3	CLN8	+	Alu	both	chr8:1730500
chr5	130538136	UTR3	LYRM7	+	Alu	chimp	chr5:130538136
chr6	42910218	intergenic	CNPY3(dist=3210),GNMT(dist=18282)	+	Alu	no conservation	chr6:42910218
chr19	58355074	intronic	ZNF587B	+	Alu	no conservation	chr19:58355074
chr1	36068295	UTR3	PSMB2	-	Alu	chimp	chr1:36068295
chr16	4512630	intronic	NMRAL1	-	Alu	no conservation	chr16:4512630
chr2	27007706	intergenic	SLC35F6(dist=3607),CENPA(dist=1176)	+	Alu	no conservation	chr2:27007706
chr2	128950919	UTR3	UGGT1	+	Alu	no conservation	chr2:128950919
chr4	2841553	UTR3	SH3BP2	+	Alu	chimp	chr4:2841553
chr2	85837286	intronic	C2orf68	-	Alu	no conservation	chr2:85837286
chr19	58377528	intergenic	ZNF587(dist=1037),ZNF814(dist=3219)	+	Alu	no conservation	chr19:58377528
chr2	32535691	intergenic	YIPF4(dist=4033),BIRC6(dist=46405)	+	Alu	both	chr2:32535691
chr3	58308721	intergenic	RPP14(dist=2801),PXK(dist=9896)	+	Alu	no conservation	chr3:58308721
chr2	204170114	UTR3	CYP20A1	+	Alu	chimp	chr2:204170114
chr1	150704587	UTR3	CTSS	-	Alu	no conservation	chr1:150704587
chr22	36662193	UTR3	APOL1	+	Alu	no conservation	chr22:36662193
chr3	155659901	intergenic	GMPS(dist=4381),KCNAB1(dist=178436)	+	Alu	no conservation	chr3:155659901
chr2	37431681	ncRNA	LOC100505876	+	Alu	no conservation	chr2:37431681
chr2	85775118	UTR3	GGCX	-	Alu	no conservation	chr2:85775118
chr11	77780103	ncRNA	NDUFC2	-	Alu	both	chr11:77780103
chr1	173828912	intergenic	DARS2(dist=1230),GAS5-AS1(dist=3474)	+	Alu	no conservation	chr1:173828912
chr5	132031137	UTR3	KIF3A	-	Alu	no conservation	chr5:132031137
chr6	32973574	UTR3	HLA-DOA	-	Alu	no conservation	chr6:32973574
chr6	107115931	UTR3	QRSL1	+	Alu	chimp	chr6:107115931
chr6	32973422	UTR3	HLA-DOA	-	Alu	no conservation	chr6:32973422
chr2	224620839	UTR3	AP1S3	-	Alu	chimp	chr2:224620839
chrX	47068805	intronic	UBA1	+	Alu	no conservation	chrX:47068805
chr2	24224000	downstream	UBXN2A	+	Alu	both	chr2:24224000
chr7	44872929	intronic	H2AFV	-	Alu	chimp	chr7:44872929
chr6	109784460	UTR3	ZBTB24	-	Alu	chimp	chr6:109784460
chr1	52816555	UTR3	CC2D1B	-	Alu	no conservation	chr1:52816555
chr16	31134764	intronic	KAT8	+	Alu	no conservation	chr16:31134764
chr2	128603584	downstream	POLR2D	-	Alu	no conservation	chr2:128603584
chr2	202031969	UTR3	CFLAR	+	Alu	chimp	chr2:202031969
chr6	44417159	UTR3	CDC5L	+	Alu	rhesus	chr6:44417159
chr2	128951855	UTR3	UGGT1	+	Alu	chimp	chr2:128951855
chr1	173828457	downstream	DARS2	+	Alu	no conservation	chr1:173828457
chr14	74166935	UTR3	DNAL1	+	Alu	both	chr14:74166935
chr14	55834296	UTR3	ATG14	-	Alu	no conservation	chr14:55834296
chr19	36811583	ncRNA	LINC00665	-	Alu	no conservation	chr19:36811583
chr3	58306587	downstream	RPP14	+	Alu	no conservation	chr3:58306587
chr10	75538625	intergenic	FUT11(dist=2649),CHCHD1(dist=3183)	+	Alu	no conservation	chr10:75538625
chr1	109606612	downstream	TAF13	-	Alu	no conservation	chr1:109606612
chr19	11043909	intergenic	C19orf52(dist=2993),SMARCA4(dist=27689)	+	Alu	no conservation	chr19:11043909
chr1	3730158	UTR3	CEP104	-	Alu	both	chr1:3730158
chrX	118672561	UTR3	CXorf56	-	Alu	rhesus	chrX:118672561
chr20	25427756	UTR3	GINS1	+	Alu	no conservation	chr20:25427756
chr1	159996756	downstream	PIGM	-	Alu	no conservation	chr1:159996756
chr19	7087404	UTR3	ZNF557	+	Alu	chimp	chr19:7087404
chr12	123211702	downstream	HCAR1	-	Alu	no conservation	chr12:123211702
chr2	37431604	ncRNA	LOC100505876	+	Alu	no conservation	chr2:37431604
chr16	67715917	UTR3	GFOD2	-	Alu	chimp	chr16:67715917
chr1	19586458	UTR3	MRTO4	+	Alu	chimp	chr1:19586458
chr16	50139716	downstream	HEATR3	+	Alu	chimp	chr16:50139716
chr20	32233949	UTR3	CBFA2T2	+	Alu	chimp	chr20:32233949
chr6	43585992	UTR3	POLH	+	Alu	no conservation	chr6:43585992
chr9	116077411	downstream	WDR31	-	Alu	no conservation	chr9:116077411
chr1	225976051	intronic	SRP9	+	Alu	no conservation	chr1:225976051
chr1	36065615	UTR3	PSMB2	-	Alu	chimp	chr1:36065615
chr10	104661135	ncRNA	C10orf32-AS3MT	+	Alu	chimp	chr10:104661135
chr1	10520378	downstream	DFFA	-	Alu	no conservation	chr1:10520378
chr20	3089376	ncRNA	UBOX5	-	Alu	no conservation	chr20:3089376
chrX	118673251	UTR3	CXorf56	-	Alu	both	chrX:118673251
chr10	75537412	intergenic	FUT11(dist=1436),CHCHD1(dist=4396)	+	Alu	no conservation	chr10:75537412
chr21	34730108	UTR3	IFNAR1	+	Alu	chimp	chr21:34730108
chr19	7086040	UTR3	ZNF557	+	Alu	chimp	chr19:7086040
chrX	48439056	UTR3	RBM3	+	Alu	no conservation	chrX:48439056
chr2	223424323	downstream	SGPP2	+	Alu	both	chr2:223424323
chr6	26174691	intergenic	HIST1H2BD(dist=3115),HIST1H2BE(dist=9333)	+	Alu	no conservation	chr6:26174691
chr2	206987270	downstream	NDUFS1	-	Alu	no conservation	chr2:206987270
chr16	4801875	UTR3	ZNF500	-	Alu	chimp	chr16:4801875
chr2	85773494	UTR3	GGCX	-	Alu	no conservation	chr2:85773494
chr19	53207360	UTR3	ZNF611	-	Alu	no conservation	chr19:53207360
chr19	36811000	ncRNA	LINC00665	-	Alu	no conservation	chr19:36811000
chr4	89180382	UTR3	PPM1K	-	Alu	chimp	chr4:89180382
chr7	44873106	intronic	H2AFV	-	Alu	both	chr7:44873106
chr18	33850801	intergenic	MOCOS(dist=2116),FHOD3(dist=26901)	+	Alu	no conservation	chr18:33850801
chr1	160966352	UTR3	F11R	-	Alu	no conservation	chr1:160966352
chr10	75536077	downstream	FUT11	+	Alu	no conservation	chr10:75536077
chr1	6582161	UTR3	NOL9	-	Alu	both	chr1:6582161
chr13	45604681	intergenic	KIAA1704(dist=2277),GTF2F2(dist=89950)	+	Alu	no conservation	chr13:45604681
chr19	3758524	intronic	APBA3	-	Alu	no conservation	chr19:3758524
chr1	19542631	UTR3	EMC1	-	Alu	no conservation	chr1:19542631
chr2	128602992	downstream	POLR2D	-	Alu	chimp	chr2:128602992
chr20	32293348	UTR3	PXMP4	-	Alu	no conservation	chr20:32293348
chr17	35877155	UTR3	SYNRG	-	Alu	chimp	chr17:35877155
chr3	197612360	intergenic	LRCH3(dist=13904),IQCG(dist=3586)	+	Alu	no conservation	chr3:197612360
chr19	53380142	UTR3	ZNF320	-	Alu	no conservation	chr19:53380142
chr11	16777886	UTR3	C11orf58	+	Alu	chimp	chr11:16777886
chr4	57326875	UTR3	PAICS	+	Alu	no conservation	chr4:57326875
chr11	108237953	UTR3	ATM	+	Alu	no conservation	chr11:108237953
chr17	79528745	intronic	NPLOC4	-	Alu	chimp	chr17:79528745
chr6	90344605	UTR3	LYRM2	-	Alu	rhesus	chr6:90344605
chr18	32829574	intronic	ZNF397	+	Alu	no conservation	chr18:32829574
chr4	17802824	UTR3	DCAF16	-	Alu	chimp	chr4:17802824
chr20	32294135	UTR3	PXMP4	-	Alu	no conservation	chr20:32294135
chr14	62262612	UTR3	SNAPC1	+	Alu	chimp	chr14:62262612
chr13	21949016	ncRNA	ZDHHC20	-	Alu	no conservation	chr13:21949016
chr13	21949028	ncRNA	ZDHHC20	-	Alu	no conservation	chr13:21949028
chr19	58417874	UTR3	ZNF417	-	Alu	no conservation	chr19:58417874
chr12	98997777	intergenic	SLC25A3(dist=1999),IKBIP(dist=9405)	+	Alu	no conservation	chr12:98997777
chr20	3850487	UTR3	MAVS	+	Alu	both	chr20:3850487
chr16	81064459	UTR3	CENPN	+	Alu	chimp	chr16:81064459
chr16	66924072	UTR3	PDP2	+	Alu	chimp	chr16:66924072
chr1	150704412	UTR3	CTSS	-	Alu	rhesus	chr1:150704412
chr1	3730305	UTR3	CEP104	-	Alu	chimp	chr1:3730305
chr12	98997760	intergenic	SLC25A3(dist=1982),IKBIP(dist=9422)	+	Alu	no conservation	chr12:98997760
chr8	38829737	UTR3	PLEKHA2	+	Alu	no conservation	chr8:38829737
chr19	11041553	downstream	C19orf52	+	Alu	no conservation	chr19:11041553
chr15	52206312	intergenic	TMOD3(dist=1981),LEO1(dist=23910)	+	Alu	no conservation	chr15:52206312
chr7	17384887	UTR3	AHR	+	Alu	chimp	chr7:17384887
chr22	18571343	UTR3	PEX26	+	Alu	chimp	chr22:18571343
chr20	43706870	UTR3	STK4	+	Alu	no conservation	chr20:43706870
chr14	21928622	UTR3	RAB2B	-	Alu	no conservation	chr14:21928622
chr2	216808400	UTR3	MREG	-	Alu	chimp	chr2:216808400
chrX	84346064	UTR3	APOOL	+	Alu	no conservation	chrX:84346064
chr13	21948502	ncRNA	ZDHHC20	-	Alu	no conservation	chr13:21948502
chr22	41996189	UTR3	DESI1	-	Alu	chimp	chr22:41996189
chr12	27574201	UTR3	ARNTL2	+	Alu	no conservation	chr12:27574201
chr1	153578687	downstream	S100A16	-	Alu	no conservation	chr1:153578687
chr14	21928846	UTR3	RAB2B	-	Alu	chimp	chr14:21928846
chr14	74526984	UTR3	ALDH6A1	-	Alu	no conservation	chr14:74526984
chr2	69688754	UTR3	AAK1	-	Alu	chimp	chr2:69688754
chr17	35972395	UTR3	DDX52	-	Alu	no conservation	chr17:35972395
chrX	46465346	UTR3	SLC9A7	-	Alu	no conservation	chrX:46465346
chr1	1595006	UTR3	SLC35E2B	-	Alu	both	chr1:1595006
chr5	125878202	UTR3	ALDH7A1	-	Alu	no conservation	chr5:125878202
chr6	71298642	downstream	C6orf57	+	Alu	chimp	chr6:71298642
chr1	46161036	intronic	IPP	-	Alu	no conservation	chr1:46161036
chr1	10519982	downstream	DFFA	-	Alu	chimp	chr1:10519982
chr10	96372563	intergenic	HELLS(dist=10707),CYP2C18(dist=70688)	+	Alu	both	chr10:96372563
chr17	35838061	downstream	TADA2A	+	Alu	no conservation	chr17:35838061
chr19	21988103	UTR3	ZNF43	-	Alu	both	chr19:21988103
chr15	69699730	UTR3	PAQR5	+	Alu	chimp	chr15:69699730
chr5	125962175	UTR3	PHAX	+	Alu	chimp	chr5:125962175
chr16	11928846	UTR3	RSL1D1	-	Alu	chimp	chr16:11928846
chr9	116077451	downstream	WDR31	-	Alu	rhesus	chr9:116077451
chr19	11041446	downstream	C19orf52	+	Alu	no conservation	chr19:11041446
chr2	37429526	ncRNA	LOC100505876	+	Alu	no conservation	chr2:37429526
chr17	76418603	intronic	PGS1	+	Alu	no conservation	chr17:76418603
chr19	58375157	UTR3	ZNF587	+	Alu	no conservation	chr19:58375157
chr19	37442731	UTR3	ZNF568	+	Alu	chimp	chr19:37442731
chr16	70283239	downstream	EXOSC6	-	Alu	no conservation	chr16:70283239
chr19	13884291	UTR3	MRI1	+	Alu	chimp	chr19:13884291
chr9	36215157	UTR3	GNE	-	Alu	no conservation	chr9:36215157
chr8	56982137	intronic	RPS20	-	Alu	no conservation	chr8:56982137
chr12	69160011	downstream	SLC35E3	+	Alu	chimp	chr12:69160011
chr20	25428724	UTR3	GINS1	+	Alu	chimp	chr20:25428724
chr1	6283440	UTR3	ICMT	-	Alu	no conservation	chr1:6283440
chr6	42907965	downstream	CNPY3	+	Alu	no conservation	chr6:42907965
chr7	25160999	UTR3	CYCS	-	Alu	rhesus	chr7:25160999
chr2	203745105	downstream	WDR12	-	Alu	chimp	chr2:203745105
chr9	130554322	intergenic	CDK9(dist=1270),FPGS(dist=10832)	+	Alu	no conservation	chr9:130554322
chr1	46163508	intronic	IPP	-	Alu	no conservation	chr1:46163508
chr20	25427946	UTR3	GINS1	+	Alu	no conservation	chr20:25427946
chrX	123042978	UTR3	XIAP	+	Alu	no conservation	chrX:123042978
chr19	38124495	UTR3	ZFP30	-	Alu	both	chr19:38124495
chr5	134236661	UTR3	TXNDC15	+	Alu	chimp	chr5:134236661
chr1	1404991	UTR3	ATAD3C	+	Alu	chimp	chr1:1404991
chr10	114209912	intronic	VTI1A	+	Alu	chimp	chr10:114209912
chr17	73940203	UTR3	ACOX1	-	Alu	both	chr17:73940203
chr3	183916887	intergenic	ABCF3(dist=5092),VWA5B2(dist=31430)	+	Alu	no conservation	chr3:183916887
chr1	36067925	UTR3	PSMB2	-	Alu	chimp	chr1:36067925
chr2	39701981	intronic	LOC728730	+	Alu	no conservation	chr2:39701981
chr19	38123906	UTR3	ZFP30	-	Alu	both	chr19:38123906
chr15	90441269	intronic	C15orf38-AP3S2	-	Alu	no conservation	chr15:90441269
chr2	224621002	UTR3	AP1S3	-	Alu	no conservation	chr2:224621002
chr17	54907515	intronic	C17orf67	-	Alu	no conservation	chr17:54907515
chr4	165998850	UTR3	TMEM192	-	Alu	no conservation	chr4:165998850
chr12	51325347	UTR3	METTL7A	+	Alu	rhesus	chr12:51325347
chrX	77084001	UTR3	MAGT1	-	Alu	both	chrX:77084001
chr2	128603087	downstream	POLR2D	-	Alu	chimp	chr2:128603087
chr8	48889633	UTR3	MCM4	+	Alu	both	chr8:48889633
chr11	62507302	intergenic	TTC9C(dist=1194),ZBTB3(dist=11133)	+	Alu	no conservation	chr11:62507302
chr1	179326003	UTR3	SOAT1	+	Alu	no conservation	chr1:179326003
chr16	66922246	UTR3	PDP2	+	Alu	chimp	chr16:66922246
chr1	45975628	UTR3	MMACHC	+	Alu	no conservation	chr1:45975628
chr6	25988823	intergenic	TRIM38(dist=1266),HIST1H1A(dist=28437)	+	Alu	no conservation	chr6:25988823
chr22	36884027	UTR3	FOXRED2	-	Alu	no conservation	chr22:36884027
chr7	74298734	ncRNA	STAG3L2	-	Alu	no conservation	chr7:74298734
chrX	2824311	UTR3	ARSD	-	Alu	no conservation	chrX:2824311
chr11	768710	UTR3	PDDC1	-	Alu	both	chr11:768710
chr22	41327460	UTR3	XPNPEP3	+	Alu	chimp	chr22:41327460
chr19	7084578	UTR3	ZNF557	+	Alu	chimp	chr19:7084578
chr6	25986623	UTR3	TRIM38	+	Alu	no conservation	chr6:25986623
chr22	51062025	UTR3	ARSA	-	Alu	rhesus	chr22:51062025
chr5	125961532	UTR3	PHAX	+	Alu	chimp	chr5:125961532
chr12	64586196	downstream	C12orf66	-	Alu	no conservation	chr12:64586196
chr10	75536699	downstream	FUT11	+	Alu	no conservation	chr10:75536699
chr1	10520532	downstream	DFFA	-	Alu	chimp	chr1:10520532
chr5	133738270	UTR3	CDKN2AIPNL	-	Alu	no conservation	chr5:133738270
chr1	36068275	UTR3	PSMB2	-	Alu	chimp	chr1:36068275
chr22	18572728	UTR3	PEX26	+	Alu	no conservation	chr22:18572728
chr17	42877235	UTR3	GJC1	-	Alu	both	chr17:42877235
chr20	32292924	UTR3	PXMP4	-	Alu	chimp	chr20:32292924
chr10	75009721	ncRNA	MRPS16	-	Alu	no conservation	chr10:75009721
chrX	77083939	UTR3	MAGT1	-	Alu	chimp	chrX:77083939
chr6	42997610	downstream	RRP36	+	Alu	no conservation	chr6:42997610
chr9	130553279	downstream	CDK9	+	Alu	no conservation	chr9:130553279
chr19	16661297	UTR3	SLC35E1	-	Alu	no conservation	chr19:16661297
chr7	72468395	ncRNA	STAG3L3	-	Alu	no conservation	chr7:72468395
chr13	21948625	ncRNA	ZDHHC20	-	Alu	no conservation	chr13:21948625
chr1	150969311	UTR3	FAM63A	-	Alu	no conservation	chr1:150969311
chr13	21948495	ncRNA	ZDHHC20	-	Alu	no conservation	chr13:21948495
chr11	62506500	downstream	TTC9C	+	Alu	no conservation	chr11:62506500
chr1	86117041	UTR3	ZNHIT6	-	Alu	both	chr1:86117041
chr6	44417142	UTR3	CDC5L	+	Alu	no conservation	chr6:44417142
chr1	159996463	downstream	PIGM	-	Alu	no conservation	chr1:159996463
chr1	159996674	downstream	PIGM	-	Alu	no conservation	chr1:159996674
chr16	88785404	intronic	PIEZO1	-	Alu	no conservation	chr16:88785404
chr2	223425677	intergenic	SGPP2(dist=2060),FARSB(dist=10485)	+	Alu	no conservation	chr2:223425677
chr5	44816406	downstream	MRPS30	+	Alu	no conservation	chr5:44816406
chr16	31134357	intronic	KAT8	+	Alu	no conservation	chr16:31134357
chr19	19793129	intergenic	ZNF101(dist=1991),ZNF14(dist=28152)	+	Alu	no conservation	chr19:19793129
chr12	54629209	UTR3	CBX5	-	Alu	no conservation	chr12:54629209
chr2	61277390	UTR3	PEX13	+	Alu	both	chr2:61277390
chr11	767880	UTR3	PDDC1	-	Alu	chimp	chr11:767880
chr2	37431485	ncRNA	LOC100505876	+	Alu	no conservation	chr2:37431485
chr8	42884354	UTR3	HOOK3	+	Alu	chimp	chr8:42884354
chr22	24968971	downstream	SNRPD3	+	Alu	no conservation	chr22:24968971
chr4	17803604	UTR3	DCAF16	-	Alu	chimp	chr4:17803604
chr3	57551408	intergenic	PDE12(dist=3640),ARF4(dist=5682)	+	Alu	no conservation	chr3:57551408
chr17	57280860	UTR3	PRR11	+	Alu	no conservation	chr17:57280860
chr10	75009781	ncRNA	MRPS16	-	Alu	no conservation	chr10:75009781
chr12	98998956	intergenic	SLC25A3(dist=3178),IKBIP(dist=8226)	+	Alu	no conservation	chr12:98998956
chr5	134236658	UTR3	TXNDC15	+	Alu	chimp	chr5:134236658
chr13	50487819	UTR3	SPRYD7	-	Alu	no conservation	chr13:50487819
chr1	100490199	UTR3	SLC35A3	+	Alu	no conservation	chr1:100490199
chr19	58372069	UTR3	ZNF587	+	Alu	no conservation	chr19:58372069
chr2	204169182	UTR3	CYP20A1	+	Alu	chimp	chr2:204169182
chr3	15113842	UTR3	ZFYVE20	-	Alu	no conservation	chr3:15113842
chr6	74133913	downstream	MB21D1	-	Alu	no conservation	chr6:74133913
chr6	71298891	downstream	C6orf57	+	Alu	no conservation	chr6:71298891
chr10	75538030	intergenic	FUT11(dist=2054),CHCHD1(dist=3778)	+	Alu	no conservation	chr10:75538030
chrX	100265397	UTR3	TRMT2B	-	Alu	no conservation	chrX:100265397
chr20	5981201	intergenic	MCM8(dist=5370),CRLS1(dist=5538)	+	Alu	no conservation	chr20:5981201
chr12	72096330	UTR3	TMEM19	+	Alu	chimp	chr12:72096330
chr6	42997464	downstream	RRP36	+	Alu	no conservation	chr6:42997464
chr7	128143622	downstream	METTL2B	+	Alu	no conservation	chr7:128143622
chr7	128143521	downstream	METTL2B	+	Alu	no conservation	chr7:128143521
chr19	56890017	ncRNA	ZNF542	+	Alu	chimp	chr19:56890017
chr7	44872303	intronic	H2AFV	-	Alu	both	chr7:44872303
chr1	225975976	intronic	SRP9	+	Alu	no conservation	chr1:225975976
chrX	84346012	UTR3	APOOL	+	Alu	no conservation	chrX:84346012
chr19	33461540	intronic	CEP89	-	Alu	no conservation	chr19:33461540
chr8	42884422	UTR3	HOOK3	+	Alu	chimp	chr8:42884422
chr2	128603611	downstream	POLR2D	-	Alu	no conservation	chr2:128603611
chr19	39359100	UTR3	RINL	-	Alu	chimp	chr19:39359100
chr6	43586551	UTR3	POLH	+	Alu	both	chr6:43586551
chr22	41326703	UTR3	XPNPEP3	+	Alu	chimp	chr22:41326703
chr5	37291446	downstream	NUP155	-	Alu	chimp	chr5:37291446
chr22	24970649	intergenic	SNRPD3(dist=2140),GGT1(dist=9069)	+	Alu	no conservation	chr22:24970649
chr19	56890021	ncRNA	ZNF542	+	Alu	chimp	chr19:56890021
chr1	10520258	downstream	DFFA	-	Alu	chimp	chr1:10520258
chr19	40537196	UTR3	ZNF780B	-	Alu	no conservation	chr19:40537196
chr8	146105342	UTR3	ZNF250	-	Alu	no conservation	chr8:146105342
chr1	109748776	UTR3	KIAA1324	+	Alu	chimp	chr1:109748776
chr20	35410409	intronic	SOGA1	-	Alu	both	chr20:35410409
chr2	216808973	UTR3	MREG	-	Alu	both	chr2:216808973
chr22	24969629	intergenic	SNRPD3(dist=1120),GGT1(dist=10089)	+	Alu	no conservation	chr22:24969629
chr19	46207025	UTR3	QPCTL	+	Alu	both	chr19:46207025
chr19	12190211	intergenic	ZNF844(dist=1585),ZNF788(dist=12867)	+	Alu	no conservation	chr19:12190211
chr3	101542408	UTR3	NXPE3	+	Alu	chimp	chr3:101542408
chr6	42856156	intergenic	RPL7L1(dist=1425),C6orf226(dist=1847)	+	Alu	no conservation	chr6:42856156
chr8	98740916	UTR3	MTDH	+	Alu	chimp	chr8:98740916
chr15	90820095	intergenic	NGRN(dist=4652),GABARAPL3(dist=69668)	+	Alu	chimp	chr15:90820095
chr6	42856176	intergenic	RPL7L1(dist=1445),C6orf226(dist=1827)	+	Alu	no conservation	chr6:42856176
chr16	69361755	downstream	COG8,PDF	-	Alu	no conservation	chr16:69361755
chrX	46464140	UTR3	SLC9A7	-	Alu	no conservation	chrX:46464140
chr15	90375554	UTR3	AP3S2,C15orf38-AP3S2	-	Alu	both	chr15:90375554
chr9	133580565	downstream	EXOSC2	+	Alu	no conservation	chr9:133580565
chr2	128603816	downstream	POLR2D	-	Alu	no conservation	chr2:128603816
chr13	50487393	UTR3	SPRYD7	-	Alu	both	chr13:50487393
chr19	57732115	UTR3	ZNF264	+	Alu	chimp	chr19:57732115
chr22	36884667	UTR3	FOXRED2	-	Alu	no conservation	chr22:36884667
chr7	20177668	UTR3	MACC1	-	Alu	no conservation	chr7:20177668
chr8	38829754	UTR3	PLEKHA2	+	Alu	no conservation	chr8:38829754
chr17	35970245	upstream	SYNRG	-	Alu	no conservation	chr17:35970245
chr3	10192744	UTR3	VHL	+	Alu	chimp	chr3:10192744
chr7	127945575	ncRNA	MGC27345	-	Alu	both	chr7:127945575
chr19	57817132	intergenic	ZNF460(dist=11696),ZNF543(dist=14733)	+	Alu	no conservation	chr19:57817132
chr15	45025767	intergenic	B2M(dist=15410),TRIM69(dist=2793)	+	Alu	no conservation	chr15:45025767
chr6	74133990	downstream	MB21D1	-	Alu	no conservation	chr6:74133990
chr2	128951026	UTR3	UGGT1	+	Alu	no conservation	chr2:128951026
chr1	1405117	UTR3	ATAD3C	+	Alu	no conservation	chr1:1405117
chr19	34961545	downstream	UBA2	+	Alu	no conservation	chr19:34961545
chr15	93437168	intronic	LOC100507217	+	Alu	no conservation	chr15:93437168
chr7	72468394	ncRNA	STAG3L3	-	Alu	no conservation	chr7:72468394
chr2	85837871	intronic	C2orf68	-	Alu	no conservation	chr2:85837871
chr9	125579547	downstream	PDCL	-	Alu	no conservation	chr9:125579547
chr4	165998853	UTR3	TMEM192	-	Alu	both	chr4:165998853
chr19	46053172	UTR3	OPA3	-	Alu	no conservation	chr19:46053172
chr3	101542510	UTR3	NXPE3	+	Alu	chimp	chr3:101542510
chr17	4931018	UTR3	KIF1C	+	Alu	chimp	chr17:4931018
chr11	126166821	intergenic	TIRAP(dist=1993),DCPS(dist=6826)	+	Alu	no conservation	chr11:126166821
chr1	36065655	UTR3	PSMB2	-	Alu	chimp	chr1:36065655
chr9	115236140	intergenic	HSDL2(dist=1455),KIAA1958(dist=13108)	+	Alu	no conservation	chr9:115236140
chr1	19620176	ncRNA	LOC100506730	-	Alu	chimp	chr1:19620176
chrX	16782260	intergenic	SYAP1(dist=1453),TXLNG(dist=22295)	+	Alu	chimp	chrX:16782260
chr2	216808375	UTR3	MREG	-	Alu	chimp	chr2:216808375
chr1	145689601	intronic	LOC100288142,NBPF10	+	Alu	no conservation	chr1:145689601
chr3	141667338	UTR3	TFDP2	-	Alu	chimp	chr3:141667338
chr7	90018801	UTR3	GTPBP10	+	Alu	both	chr7:90018801
chr3	155660765	intergenic	GMPS(dist=5245),KCNAB1(dist=177572)	+	Alu	no conservation	chr3:155660765
chr16	81064233	UTR3	CENPN	+	Alu	chimp	chr16:81064233
chr3	45722381	ncRNA	LIMD1	+	Alu	no conservation	chr3:45722381
chr10	82196010	intergenic	FAM213A(dist=3257),TSPAN14(dist=18028)	+	Alu	no conservation	chr10:82196010
chr13	50587935	ncRNA	TRIM13	+	Alu	no conservation	chr13:50587935
chr8	98741259	UTR3	MTDH	+	Alu	chimp	chr8:98741259
chr3	15113656	UTR3	ZFYVE20	-	Alu	no conservation	chr3:15113656
chr22	29194389	intronic	XBP1	-	Alu	no conservation	chr22:29194389
chr10	82195412	intergenic	FAM213A(dist=2659),TSPAN14(dist=18626)	+	Alu	no conservation	chr10:82195412
chr13	41384561	ncRNA	SLC25A15	+	Alu	no conservation	chr13:41384561
chr10	88685497	downstream	BMPR1A	+	Alu	no conservation	chr10:88685497
chr16	23476506	UTR3	GGA2	-	Alu	rhesus	chr16:23476506
chr7	44872732	intronic	H2AFV	-	Alu	both	chr7:44872732
chrX	123047270	UTR3	XIAP	+	Alu	no conservation	chrX:123047270
chr19	36811503	ncRNA	LINC00665	-	Alu	no conservation	chr19:36811503
chr15	90441168	intronic	C15orf38-AP3S2	-	Alu	no conservation	chr15:90441168
chr6	33270399	intronic	TAPBP	-	Alu	no conservation	chr6:33270399
chr9	125579958	downstream	PDCL	-	Alu	no conservation	chr9:125579958
chr1	46163386	intronic	IPP	-	Alu	no conservation	chr1:46163386
chr11	43879055	downstream	HSD17B12	+	Alu	no conservation	chr11:43879055
chr21	34729931	UTR3	IFNAR1	+	Alu	rhesus	chr21:34729931
chr14	76673394	intergenic	GPATCH2L(dist=4260),RNU6-19P(dist=64056)	+	Alu	no conservation	chr14:76673394
chr8	42388596	intronic	SLC20A2	-	Alu	no conservation	chr8:42388596
chr6	109785909	UTR3	ZBTB24	-	Alu	chimp	chr6:109785909
chr1	62628443	UTR3	INADL	+	Alu	both	chr1:62628443
chr17	419173	UTR3	VPS53	-	Alu	both	chr17:419173
chr7	66740293	downstream	PMS2P4	-	Alu	no conservation	chr7:66740293
chr22	36884878	UTR3	FOXRED2	-	Alu	chimp	chr22:36884878
chr3	44791480	UTR3	KIAA1143	-	Alu	no conservation	chr3:44791480
chr9	130554592	intergenic	CDK9(dist=1540),FPGS(dist=10562)	+	Alu	no conservation	chr9:130554592
chr1	179326886	UTR3	SOAT1	+	Alu	both	chr1:179326886
chr16	23684702	UTR3	DCTN5	+	Alu	both	chr16:23684702
chr17	60529108	intergenic	METTL2A(dist=1654),TLK2(dist=27278)	+	Alu	no conservation	chr17:60529108
chr9	132266582	intronic	LINC00963	+	Alu	no conservation	chr9:132266582
chr2	172178746	UTR3	METTL8	-	Alu	no conservation	chr2:172178746
chr12	124146569	UTR3	GTF2H3	+	Alu	no conservation	chr12:124146569
chr3	40504958	intergenic	RPL14(dist=1095),ZNF619(dist=13646)	+	Alu	no conservation	chr3:40504958
chr8	11701429	UTR3	CTSB	-	Alu	no conservation	chr8:11701429
chr10	28810323	ncRNA	WAC-AS1	-	Alu	no conservation	chr10:28810323
chr2	128950703	UTR3	UGGT1	+	Alu	no conservation	chr2:128950703
chr22	41996161	UTR3	DESI1	-	Alu	chimp	chr22:41996161
chr15	65441934	downstream	CLPX	-	Alu	no conservation	chr15:65441934
chr8	38829775	UTR3	PLEKHA2	+	Alu	no conservation	chr8:38829775
chr3	196079697	downstream	UBXN7	-	Alu	chimp	chr3:196079697
chr16	31134384	intronic	KAT8	+	Alu	no conservation	chr16:31134384
chr19	46052835	UTR3	OPA3	-	Alu	no conservation	chr19:46052835
chr4	119636004	intergenic	METTL14(dist=3927),SEC24D(dist=7974)	+	Alu	no conservation	chr4:119636004
chr19	4654381	UTR3	TNFAIP8L1	+	Alu	chimp	chr19:4654381
chr1	225974748	intronic	SRP9	+	Alu	no conservation	chr1:225974748
chr22	24969061	downstream	SNRPD3	+	Alu	no conservation	chr22:24969061
chr7	90018866	UTR3	GTPBP10	+	Alu	chimp	chr7:90018866
chrX	123046642	UTR3	XIAP	+	Alu	both	chrX:123046642
chr20	32294005	UTR3	PXMP4	-	Alu	chimp	chr20:32294005
chr5	149363304	UTR3	SLC26A2	+	Alu	no conservation	chr5:149363304
chr2	61369025	ncRNA	LOC339803	-	Alu	chimp	chr2:61369025
chr11	68523419	UTR3	CPT1A	-	Alu	chimp	chr11:68523419
chr6	42910123	intergenic	CNPY3(dist=3115),GNMT(dist=18377)	+	Alu	no conservation	chr6:42910123
chr10	15117710	UTR3	ACBD7	-	Alu	both	chr10:15117710
chr1	100490274	UTR3	SLC35A3	+	Alu	chimp	chr1:100490274
chr12	57125135	downstream	PRIM1	-	Alu	no conservation	chr12:57125135
chr3	45722100	ncRNA	LIMD1	+	Alu	no conservation	chr3:45722100
chr3	155660899	intergenic	GMPS(dist=5379),KCNAB1(dist=177438)	+	Alu	no conservation	chr3:155660899
chrX	123046686	UTR3	XIAP	+	Alu	both	chrX:123046686
chr3	48787562	downstream	PRKAR2A	-	Alu	rhesus	chr3:48787562
chr9	130556197	intergenic	CDK9(dist=3145),FPGS(dist=8957)	+	Alu	no conservation	chr9:130556197
chr19	58638153	UTR3	ZNF329	-	Alu	no conservation	chr19:58638153
chr5	150647737	UTR3	GM2A	+	Alu	chimp	chr5:150647737
chr7	77409288	downstream	RSBN1L	+	Alu	no conservation	chr7:77409288
chr11	62517540	downstream	ZBTB3	-	Alu	no conservation	chr11:62517540
chr5	69338255	UTR3	SERF1A,SERF1B	+	Alu	no conservation	chr5:69338255
chr5	134236712	UTR3	TXNDC15	+	Alu	chimp	chr5:134236712
chr20	25428646	UTR3	GINS1	+	Alu	chimp	chr20:25428646
chr3	188598685	UTR3	LPP	+	Alu	no conservation	chr3:188598685
chr10	51733254	intergenic	TIMM23(dist=109868),AGAP6(dist=14824)	+	Alu	no conservation	chr10:51733254
chr9	130554684	intergenic	CDK9(dist=1632),FPGS(dist=10470)	+	Alu	no conservation	chr9:130554684
chr17	37920218	UTR3	IKZF3	-	Alu	no conservation	chr17:37920218
chr1	9644912	intergenic	SLC25A33(dist=2081),TMEM201(dist=4020)	+	Alu	no conservation	chr1:9644912
chr2	61369944	ncRNA	LOC339803	-	Alu	chimp	chr2:61369944
chr19	19791493	downstream	ZNF101	+	Alu	no conservation	chr19:19791493
chr11	768289	UTR3	PDDC1	-	Alu	no conservation	chr11:768289
chr4	124239811	UTR3	SPATA5	+	Alu	no conservation	chr4:124239811
chr2	204168044	UTR3	CYP20A1	+	Alu	chimp	chr2:204168044
chr16	50139194	UTR3	HEATR3	+	Alu	chimp	chr16:50139194
chr4	17802930	UTR3	DCAF16	-	Alu	chimp	chr4:17802930
chr19	59093997	ncRNA	MGC2752	+	Alu	no conservation	chr19:59093997
chr10	15117728	UTR3	ACBD7	-	Alu	both	chr10:15117728
chr16	70609345	UTR3	SF3B3	+	Alu	no conservation	chr16:70609345
chr8	41401497	UTR3	GINS4	+	Alu	no conservation	chr8:41401497
chr19	21722353	intergenic	ZNF429(dist=1274),ZNF100(dist=184490)	+	Alu	no conservation	chr19:21722353
chr13	45604781	intergenic	KIAA1704(dist=2377),GTF2F2(dist=89850)	+	Alu	no conservation	chr13:45604781
chr6	44417182	UTR3	CDC5L	+	Alu	rhesus	chr6:44417182
chr8	1730391	UTR3	CLN8	+	Alu	chimp	chr8:1730391
chr22	36662317	UTR3	APOL1	+	Alu	no conservation	chr22:36662317
chrX	123046695	UTR3	XIAP	+	Alu	both	chrX:123046695
chr12	124146067	UTR3	GTF2H3	+	Alu	chimp	chr12:124146067
chr8	121067405	intergenic	DEPTOR(dist=4248),COL14A1(dist=69942)	+	Alu	no conservation	chr8:121067405
chr6	44417835	UTR3	CDC5L	+	Alu	rhesus	chr6:44417835
chr3	53900255	downstream	ACTR8,IL17RB	-	Alu	no conservation	chr3:53900255
chr19	36260907	downstream	C19orf55	+	Alu	no conservation	chr19:36260907
chr22	39428727	UTR3	APOBEC3D	+	Alu	no conservation	chr22:39428727
chr19	20804796	UTR3	ZNF626	-	Alu	rhesus	chr19:20804796
chr7	25160913	UTR3	CYCS	-	Alu	both	chr7:25160913
chr6	43583669	UTR3	POLH	+	Alu	chimp	chr6:43583669
chr14	75202994	UTR3	FCF1	+	Alu	no conservation	chr14:75202994
chr9	133580775	downstream	EXOSC2	+	Alu	no conservation	chr9:133580775
chr10	15118639	UTR3	ACBD7	-	Alu	chimp	chr10:15118639
chr8	11701305	UTR3	CTSB	-	Alu	no conservation	chr8:11701305
chr10	101992793	UTR3	CWF19L1	-	Alu	no conservation	chr10:101992793
chr7	44841931	UTR3	PPIA	+	Alu	chimp	chr7:44841931
chr7	20177603	UTR3	MACC1	-	Alu	no conservation	chr7:20177603
chr8	42388502	intronic	SLC20A2	-	Alu	no conservation	chr8:42388502
chr1	173828814	intergenic	DARS2(dist=1132),GAS5-AS1(dist=3572)	+	Alu	no conservation	chr1:173828814
chr2	86247621	ncRNA	LOC90784	-	Alu	no conservation	chr2:86247621
chr16	3082208	intronic	CCDC64B	-	Alu	no conservation	chr16:3082208
chr8	30535975	UTR3	GSR	-	Alu	chimp	chr8:30535975
chr14	31916770	UTR3	DTD2	-	Alu	no conservation	chr14:31916770
chr20	3849777	UTR3	MAVS	+	Alu	both	chr20:3849777
chr1	3729922	UTR3	CEP104	-	Alu	chimp	chr1:3729922
chr4	17802956	UTR3	DCAF16	-	Alu	chimp	chr4:17802956
chr16	50139562	downstream	HEATR3	+	Alu	chimp	chr16:50139562
chr19	16661461	UTR3	SLC35E1	-	Alu	no conservation	chr19:16661461
chr5	149363312	UTR3	SLC26A2	+	Alu	both	chr5:149363312
chr12	27576447	UTR3	ARNTL2	+	Alu	no conservation	chr12:27576447
chr5	34906197	UTR3	RAD1	-	Alu	both	chr5:34906197
chr6	42757260	intergenic	TBCC(dist=43376),GLTSCR1L(dist=31534)	+	Alu	both	chr6:42757260
chr16	81063432	UTR3	CENPN	+	Alu	chimp	chr16:81063432
chr16	11929176	UTR3	RSL1D1	-	Alu	chimp	chr16:11929176
chrX	16781499	downstream	SYAP1	+	Alu	chimp	chrX:16781499
chr9	132272530	intronic	LINC00963	+	Alu	no conservation	chr9:132272530
chr4	139968466	intergenic	CCRN4L(dist=1371),ELF2(dist=10405)	+	Alu	no conservation	chr4:139968466
chr12	27574427	UTR3	ARNTL2	+	Alu	no conservation	chr12:27574427
chr10	121332831	downstream	TIAL1	-	Alu	no conservation	chr10:121332831
chr2	37429578	ncRNA	LOC100505876	+	Alu	no conservation	chr2:37429578
chr17	73941099	UTR3	ACOX1	-	Alu	both	chr17:73941099
chr7	17384880	UTR3	AHR	+	Alu	chimp	chr7:17384880
chr7	4809324	UTR3	FOXK1	+	Alu	chimp	chr7:4809324
chr1	19543247	UTR3	EMC1	-	Alu	no conservation	chr1:19543247
chr1	67874696	UTR3	SERBP1	-	Alu	both	chr1:67874696
chrX	123047107	UTR3	XIAP	+	Alu	no conservation	chrX:123047107
chr14	61184049	intronic	SIX4	-	Alu	no conservation	chr14:61184049
chr12	98998633	intergenic	SLC25A3(dist=2855),IKBIP(dist=8549)	+	Alu	no conservation	chr12:98998633
chr8	42388725	intronic	SLC20A2	-	Alu	no conservation	chr8:42388725
chr19	36261612	intergenic	C19orf55(dist=1535),ARHGAP33(dist=4805)	+	Alu	no conservation	chr19:36261612
chr12	124146396	UTR3	GTF2H3	+	Alu	chimp	chr12:124146396
chr12	98999790	intergenic	SLC25A3(dist=4012),IKBIP(dist=7392)	+	Alu	no conservation	chr12:98999790
chr2	55206327	intronic	RTN4	-	Alu	no conservation	chr2:55206327
chr1	45975568	UTR3	MMACHC	+	Alu	no conservation	chr1:45975568
chr19	16191502	intronic	TPM4	+	Alu	no conservation	chr19:16191502
chr15	52206154	intergenic	TMOD3(dist=1823),LEO1(dist=24068)	+	Alu	no conservation	chr15:52206154
chr17	35877145	UTR3	SYNRG	-	Alu	chimp	chr17:35877145
chr15	52207112	intergenic	TMOD3(dist=2781),LEO1(dist=23110)	+	Alu	no conservation	chr15:52207112
chr15	42861739	UTR3	HAUS2	+	Alu	both	chr15:42861739
chr11	108237988	UTR3	ATM	+	Alu	no conservation	chr11:108237988
chr15	90375638	UTR3	AP3S2,C15orf38-AP3S2	-	Alu	both	chr15:90375638
chr16	30592272	UTR3	ZNF785	-	Alu	no conservation	chr16:30592272
chr5	125961548	UTR3	PHAX	+	Alu	chimp	chr5:125961548
chr11	77779665	ncRNA	NDUFC2	-	Alu	both	chr11:77779665
chr14	31916783	UTR3	DTD2	-	Alu	no conservation	chr14:31916783
chr4	153898273	UTR3	FHDC1	+	Alu	no conservation	chr4:153898273
chr17	35838015	downstream	TADA2A	+	Alu	no conservation	chr17:35838015
chr22	41327484	UTR3	XPNPEP3	+	Alu	chimp	chr22:41327484
chr22	20055201	intergenic	TANGO2(dist=1754),DGCR8(dist=12554)	+	Alu	no conservation	chr22:20055201
chr15	69699556	UTR3	PAQR5	+	Alu	no conservation	chr15:69699556
chr6	42046588	UTR3	TAF8	+	Alu	rhesus	chr6:42046588
chr11	66609656	intronic	C11orf80	+	Alu	no conservation	chr11:66609656
chr20	3849161	UTR3	MAVS	+	Alu	both	chr20:3849161
chr17	60529033	intergenic	METTL2A(dist=1579),TLK2(dist=27353)	+	Alu	no conservation	chr17:60529033
chr20	18469142	UTR3	RBBP9	-	Alu	no conservation	chr20:18469142
chr19	11561033	intronic	PRKCSH	+	Alu	no conservation	chr19:11561033
chr1	19620103	ncRNA	LOC100506730	-	Alu	chimp	chr1:19620103
chr9	116077033	downstream	WDR31	-	Alu	rhesus	chr9:116077033
chr22	36884860	UTR3	FOXRED2	-	Alu	chimp	chr22:36884860
chr11	66609519	intronic	C11orf80	+	Alu	no conservation	chr11:66609519
chr17	60529130	intergenic	METTL2A(dist=1676),TLK2(dist=27256)	+	Alu	no conservation	chr17:60529130
chr6	26096462	downstream	HFE	+	Alu	no conservation	chr6:26096462
chr15	65442001	downstream	CLPX	-	Alu	both	chr15:65442001
chr5	34906708	UTR3	RAD1	-	Alu	both	chr5:34906708
chr17	37005839	downstream	RPL23	-	Alu	chimp	chr17:37005839
chr1	173829035	intergenic	DARS2(dist=1353),GAS5-AS1(dist=3351)	+	Alu	no conservation	chr1:173829035
chr19	7086893	UTR3	ZNF557	+	Alu	chimp	chr19:7086893
chr6	42997463	downstream	RRP36	+	Alu	no conservation	chr6:42997463
chr1	173828396	downstream	DARS2	+	Alu	no conservation	chr1:173828396
chr1	225975178	intronic	SRP9	+	Alu	no conservation	chr1:225975178
chr14	62262799	UTR3	SNAPC1	+	Alu	no conservation	chr14:62262799
chr16	81063144	UTR3	CENPN	+	Alu	chimp	chr16:81063144
chr14	31916461	UTR3	DTD2	-	Alu	no conservation	chr14:31916461
chr1	35581755	downstream	ZMYM1	+	Alu	no conservation	chr1:35581755
chrX	77083615	UTR3	MAGT1	-	Alu	both	chrX:77083615
chr12	133298349	UTR3	PGAM5	+	Alu	no conservation	chr12:133298349
chr5	150651380	intergenic	GM2A(dist=1427),SLC36A3(dist=4546)	+	Alu	no conservation	chr5:150651380
chr19	59093999	ncRNA	MGC2752	+	Alu	no conservation	chr19:59093999
chr6	44417136	UTR3	CDC5L	+	Alu	rhesus	chr6:44417136
chr20	25428547	UTR3	GINS1	+	Alu	chimp	chr20:25428547
chr5	134236739	UTR3	TXNDC15	+	Alu	chimp	chr5:134236739
chr2	61277894	UTR3	PEX13	+	Alu	no conservation	chr2:61277894
chr2	86247624	ncRNA	LOC90784	-	Alu	no conservation	chr2:86247624
chr3	101543523	UTR3	NXPE3	+	Alu	no conservation	chr3:101543523
chr3	45722408	ncRNA	LIMD1	+	Alu	no conservation	chr3:45722408
chr1	109606657	downstream	TAF13	-	Alu	no conservation	chr1:109606657
chr2	217366644	downstream	RPL37A	+	Alu	no conservation	chr2:217366644
chrX	15801095	UTR3	CA5B	+	Alu	chimp	chrX:15801095
chr3	101542436	UTR3	NXPE3	+	Alu	both	chr3:101542436
chr3	10194705	UTR3	VHL	+	Alu	no conservation	chr3:10194705
chr17	35877278	UTR3	SYNRG	-	Alu	no conservation	chr17:35877278
chr19	9761586	UTR3	ZNF562	-	Alu	chimp	chr19:9761586
chr4	71682036	UTR3	GRSF1	-	Alu	both	chr4:71682036
chrX	123046779	UTR3	XIAP	+	Alu	no conservation	chrX:123046779
chr1	179044110	UTR3	FAM20B	+	Alu	chimp	chr1:179044110
chr19	58638635	UTR3	ZNF329	-	Alu	chimp	chr19:58638635
chr22	18571474	UTR3	PEX26	+	Alu	both	chr22:18571474
chr6	3020836	ncRNA	HTATSF1P2	-	Alu	no conservation	chr6:3020836
chr19	58638786	UTR3	ZNF329	-	Alu	both	chr19:58638786
chr17	80347653	UTR3	OGFOD3	-	Alu	both	chr17:80347653
chr13	45604568	intergenic	KIAA1704(dist=2164),GTF2F2(dist=90063)	+	Alu	rhesus	chr13:45604568
chr3	188598686	UTR3	LPP	+	Alu	no conservation	chr3:188598686
chr2	128951080	UTR3	UGGT1	+	Alu	chimp	chr2:128951080
chr19	21303860	UTR3	ZNF714	+	Alu	no conservation	chr19:21303860
chr17	79530536	intronic	NPLOC4	-	Alu	chimp	chr17:79530536
chr5	177040449	intergenic	B4GALT7(dist=3103),LOC202181(dist=5052)	+	Alu	no conservation	chr5:177040449
chr17	36932495	intronic	PIP4K2B	-	Alu	no conservation	chr17:36932495
chr20	44513141	UTR3	ZSWIM1	+	Alu	no conservation	chr20:44513141
chr2	204168876	UTR3	CYP20A1	+	Alu	no conservation	chr2:204168876
chr10	15117929	UTR3	ACBD7	-	Alu	chimp	chr10:15117929
chr6	74303543	UTR3	SLC17A5	-	Alu	chimp	chr6:74303543
chr2	128951723	UTR3	UGGT1	+	Alu	no conservation	chr2:128951723
chr1	173829045	intergenic	DARS2(dist=1363),GAS5-AS1(dist=3341)	+	Alu	no conservation	chr1:173829045
chr18	56420505	intergenic	MALT1(dist=3135),ZNF532(dist=109556)	+	Alu	both	chr18:56420505
chr19	20824633	intronic	ZNF626	-	Alu	no conservation	chr19:20824633
chr5	125962030	UTR3	PHAX	+	Alu	chimp	chr5:125962030
chr1	1595586	UTR3	SLC35E2B	-	Alu	both	chr1:1595586
chr14	75204593	intergenic	FCF1(dist=1203),YLPM1(dist=25476)	+	Alu	no conservation	chr14:75204593
chr7	17384354	UTR3	AHR	+	Alu	both	chr7:17384354
chr4	73922899	UTR3	COX18	-	Alu	both	chr4:73922899
chr17	16286383	downstream	UBB	+	Alu	rhesus	chr17:16286383
chr6	3021391	ncRNA	HTATSF1P2	-	Alu	no conservation	chr6:3021391
chr7	25161437	UTR3	CYCS	-	Alu	both	chr7:25161437
chr6	74134756	downstream	MB21D1	-	Alu	no conservation	chr6:74134756
chr6	32973575	UTR3	HLA-DOA	-	Alu	chimp	chr6:32973575
chr11	93468689	upstream	SNORA40;TAF1D	-	Alu	both	chr11:93468689
chrX	54588740	UTR3	GNL3L	+	Alu	rhesus	chrX:54588740
chr3	10194426	UTR3	VHL	+	Alu	no conservation	chr3:10194426
chr7	56012056	intergenic	ZNF713(dist=3623),MRPS17(dist=7555)	+	Alu	no conservation	chr7:56012056
chrX	16781739	downstream	SYAP1	+	Alu	no conservation	chrX:16781739
chrX	54590066	UTR3	GNL3L	+	Alu	chimp	chrX:54590066
chr19	21474615	UTR3	ZNF708	-	Alu	both	chr19:21474615
chr16	31134703	intronic	KAT8	+	Alu	no conservation	chr16:31134703
chr4	57326873	UTR3	PAICS	+	Alu	no conservation	chr4:57326873
chr7	4810019	UTR3	FOXK1	+	Alu	both	chr7:4810019
chr8	41401487	UTR3	GINS4	+	Alu	no conservation	chr8:41401487
chr12	72096798	UTR3	TMEM19	+	Alu	no conservation	chr12:72096798
chr22	44346726	intergenic	PNPLA3(dist=3278),SAMM50(dist=4535)	+	Alu	no conservation	chr22:44346726
chr8	42878202	UTR3	HOOK3	+	Alu	chimp	chr8:42878202
chrX	46463953	UTR3	SLC9A7	-	Alu	no conservation	chrX:46463953
chr10	20575693	intergenic	PLXDC2(dist=6578),MIR4675(dist=265206)	+	Alu	no conservation	chr10:20575693
chr7	90018805	UTR3	GTPBP10	+	Alu	no conservation	chr7:90018805
chr13	21949047	ncRNA	ZDHHC20	-	Alu	no conservation	chr13:21949047
chr14	50792788	UTR3	ATP5S	+	Alu	both	chr14:50792788
chr4	89179595	UTR3	PPM1K	-	Alu	both	chr4:89179595
chr17	79221584	intronic	SLC38A10	-	Alu	no conservation	chr17:79221584
chr15	42861515	UTR3	HAUS2	+	Alu	no conservation	chr15:42861515
chr6	26096545	intergenic	HFE(dist=1076),HIST1H4C(dist=7631)	+	Alu	no conservation	chr6:26096545
chr7	20178562	UTR3	MACC1	-	Alu	no conservation	chr7:20178562
chr11	62519217	UTR3	ZBTB3	-	Alu	chimp	chr11:62519217
chr1	53290266	UTR3	ZYG11B	+	Alu	chimp	chr1:53290266
chr17	73940888	UTR3	ACOX1	-	Alu	both	chr17:73940888
chr5	118175166	UTR3	DTWD2	-	Alu	no conservation	chr5:118175166
chr1	6282401	UTR3	ICMT	-	Alu	both	chr1:6282401
chr10	103547628	intronic	MGEA5	-	Alu	no conservation	chr10:103547628
chr3	197611048	intergenic	LRCH3(dist=12592),IQCG(dist=4898)	+	Alu	chimp	chr3:197611048
chr1	36065654	UTR3	PSMB2	-	Alu	no conservation	chr1:36065654
chr1	11081387	intronic	TARDBP	+	Alu	no conservation	chr1:11081387
chr22	41326825	UTR3	XPNPEP3	+	Alu	no conservation	chr22:41326825
chr2	24487132	intronic	ITSN2	-	Alu	no conservation	chr2:24487132
chr5	34906198	UTR3	RAD1	-	Alu	chimp	chr5:34906198
chr15	42861617	UTR3	HAUS2	+	Alu	both	chr15:42861617
chr19	13884422	UTR3	MRI1	+	Alu	chimp	chr19:13884422
chr19	3759205	intronic	APBA3	-	Alu	no conservation	chr19:3759205
chr17	35970297	upstream	SYNRG	-	Alu	no conservation	chr17:35970297
chr19	40537266	UTR3	ZNF780B	-	Alu	no conservation	chr19:40537266
chr1	100654679	UTR3	DBT	-	Alu	both	chr1:100654679
chr1	168220280	intergenic	ANKRD36BP1(dist=3612),TBX19(dist=29998)	+	Alu	chimp	chr1:168220280
chr8	95804469	UTR3	DPY19L4	+	Alu	chimp	chr8:95804469
chr1	28826250	UTR3	PHACTR4	+	Alu	no conservation	chr1:28826250
chr20	44513595	UTR3	ZSWIM1	+	Alu	both	chr20:44513595
chr1	6283365	UTR3	ICMT	-	Alu	both	chr1:6283365
chr10	15117743	UTR3	ACBD7	-	Alu	chimp	chr10:15117743
chr8	121066066	intergenic	DEPTOR(dist=2909),COL14A1(dist=71281)	+	Alu	no conservation	chr8:121066066
chr19	36261174	intergenic	C19orf55(dist=1097),ARHGAP33(dist=5243)	+	Alu	no conservation	chr19:36261174
chr11	93467980	downstream	SNORA40	-	Alu	no conservation	chr11:93467980
chr1	173828455	downstream	DARS2	+	Alu	no conservation	chr1:173828455
chr9	130557894	intergenic	CDK9(dist=4842),FPGS(dist=7260)	+	Alu	no conservation	chr9:130557894
chr1	46163025	intronic	IPP	-	Alu	no conservation	chr1:46163025
chr11	126165241	downstream	TIRAP	+	Alu	no conservation	chr11:126165241
chr19	21303964	UTR3	ZNF714	+	Alu	no conservation	chr19:21303964
chr20	18469054	UTR3	RBBP9	-	Alu	no conservation	chr20:18469054
chr8	116512299	intronic	TRPS1	-	Alu	no conservation	chr8:116512299
chr4	153898310	UTR3	FHDC1	+	Alu	chimp	chr4:153898310
chr19	19792456	intergenic	ZNF101(dist=1318),ZNF14(dist=28825)	+	Alu	no conservation	chr19:19792456
chr22	41326908	UTR3	XPNPEP3	+	Alu	chimp	chr22:41326908
chr21	44331718	intergenic	NDUFV3(dist=1945),PKNOX1(dist=62925)	+	Alu	no conservation	chr21:44331718
chr10	104937443	intronic	NT5C2	-	Alu	no conservation	chr10:104937443
chr15	90819896	intergenic	NGRN(dist=4453),GABARAPL3(dist=69867)	+	Alu	rhesus	chr15:90819896
chr19	57732628	UTR3	ZNF264	+	Alu	chimp	chr19:57732628
chr16	88784447	intronic	PIEZO1	-	Alu	no conservation	chr16:88784447
chr7	65622956	intergenic	CRCP(dist=3403),TPST1(dist=47303)	+	Alu	no conservation	chr7:65622956
chr3	141668720	UTR3	TFDP2	-	Alu	both	chr3:141668720
chr19	33461673	intronic	CEP89	-	Alu	rhesus	chr19:33461673
chr14	61183930	intronic	SIX4	-	Alu	no conservation	chr14:61183930
chr20	3907496	intergenic	PANK2(dist=2994),RNF24(dist=4573)	+	Alu	chimp	chr20:3907496
chr8	144737578	intergenic	ZNF623(dist=1678),ZNF707(dist=29044)	+	Alu	no conservation	chr8:144737578
chr2	114226765	intronic	CBWD2	+	Alu	no conservation	chr2:114226765
chr5	44815839	downstream	MRPS30	+	Alu	no conservation	chr5:44815839
chr19	53150698	intronic	ZNF83	-	Alu	no conservation	chr19:53150698
chr19	39358857	UTR3	RINL	-	Alu	rhesus	chr19:39358857
chr22	40764405	intergenic	ADSL(dist=1830),SGSM3(dist=2190)	+	Alu	no conservation	chr22:40764405
chrX	77083723	UTR3	MAGT1	-	Alu	no conservation	chrX:77083723
chr15	90441306	intronic	C15orf38-AP3S2	-	Alu	no conservation	chr15:90441306
chr3	10194373	UTR3	VHL	+	Alu	no conservation	chr3:10194373
chr14	75202412	UTR3	FCF1	+	Alu	no conservation	chr14:75202412
chr6	71298968	downstream	C6orf57	+	Alu	no conservation	chr6:71298968
chr8	144738033	intergenic	ZNF623(dist=2133),ZNF707(dist=28589)	+	Alu	chimp	chr8:144738033
chr1	6282383	UTR3	ICMT	-	Alu	both	chr1:6282383
chr4	165997071	downstream	TMEM192	-	Alu	no conservation	chr4:165997071
chr18	77917076	ncRNA	PARD6G	-	Alu	no conservation	chr18:77917076
chr16	50139139	UTR3	HEATR3	+	Alu	chimp	chr16:50139139
chr17	420828	UTR3	VPS53	-	Alu	chimp	chr17:420828
chr1	179326908	UTR3	SOAT1	+	Alu	chimp	chr1:179326908
chr20	34301692	intronic	RBM39	-	Alu	no conservation	chr20:34301692
chrX	47068753	intronic	UBA1	+	Alu	no conservation	chrX:47068753
chr16	67718160	UTR3	GFOD2	-	Alu	chimp	chr16:67718160
chr17	79221443	intronic	SLC38A10	-	Alu	no conservation	chr17:79221443
chr18	56419911	intergenic	MALT1(dist=2541),ZNF532(dist=110150)	+	Alu	both	chr18:56419911
chr1	35566639	intronic	ZMYM1	+	Alu	no conservation	chr1:35566639
chr1	46163142	intronic	IPP	-	Alu	no conservation	chr1:46163142
chr19	57818376	intergenic	ZNF460(dist=12940),ZNF543(dist=13489)	+	Alu	no conservation	chr19:57818376
chr15	42861605	UTR3	HAUS2	+	Alu	rhesus	chr15:42861605
chr17	421887	UTR3	VPS53	-	Alu	both	chr17:421887
chr7	806851	intronic	HEATR2	+	Alu	no conservation	chr7:806851
chr2	37331614	downstream	EIF2AK2	-	Alu	both	chr2:37331614
chr19	3758529	intronic	APBA3	-	Alu	no conservation	chr19:3758529
chr19	20804748	UTR3	ZNF626	-	Alu	rhesus	chr19:20804748
chr1	36068278	UTR3	PSMB2	-	Alu	no conservation	chr1:36068278
chr19	11560835	intronic	PRKCSH	+	Alu	no conservation	chr19:11560835
chr15	90819619	intergenic	NGRN(dist=4176),GABARAPL3(dist=70144)	+	Alu	chimp	chr15:90819619
chr1	179044100	UTR3	FAM20B	+	Alu	both	chr1:179044100
chr22	24970609	intergenic	SNRPD3(dist=2100),GGT1(dist=9109)	+	Alu	no conservation	chr22:24970609
chr18	32827764	intronic	ZNF397	+	Alu	no conservation	chr18:32827764
chr16	72061147	intergenic	DHODH(dist=1831),HP(dist=27361)	+	Alu	no conservation	chr16:72061147
chr5	125961463	UTR3	PHAX	+	Alu	chimp	chr5:125961463
chr7	65620776	intergenic	CRCP(dist=1223),TPST1(dist=49483)	+	Alu	no conservation	chr7:65620776
chr20	32294201	UTR3	PXMP4	-	Alu	chimp	chr20:32294201
chr19	58319085	UTR3	ZNF552	-	Alu	no conservation	chr19:58319085
chr20	44513531	UTR3	ZSWIM1	+	Alu	chimp	chr20:44513531
chr17	56177412	intergenic	DYNLL2(dist=9794),OR4D1(dist=55103)	+	Alu	no conservation	chr17:56177412
chr2	32532765	intergenic	YIPF4(dist=1107),BIRC6(dist=49331)	+	Alu	both	chr2:32532765
chr12	133297974	UTR3	PGAM5	+	Alu	no conservation	chr12:133297974
chr17	35837972	downstream	TADA2A	+	Alu	no conservation	chr17:35837972
chr8	11701458	UTR3	CTSB	-	Alu	no conservation	chr8:11701458
chr19	37379900	UTR3	ZNF829	-	Alu	no conservation	chr19:37379900
chr19	36936638	UTR3	ZNF566	-	Alu	no conservation	chr19:36936638
[truncated: 2,247 more rows]
